# Supplementary material for: Can increasing years of schooling reduce type 2 diabetes (T2D)?: Evidence from a Mendelian randomization of T2D and 10 of its risk factors
Source: Sci Rep. 2020 Jul 31;10:12908. doi: 10.1038/s41598-020-69114-8 (PMC7395780; doi:10.1038/s41598-020-69114-8)
Supplement: Supplementary file 1 — Supplementary file1 (XLSX 1416 kb) [file 41598_2020_69114_MOESM1_ESM.xlsx]

## Sheet: Title page
Title: Can increasing years of schooling reduce type 2 diabetes (T2D)?—Evidence from a Mendelian randomization of T2D and 10 of its risk factors
Authors: Charleen D. Adams1 and Brian B. Boutwell2,3
Affiliations:
1Beckman Research Institute, City of Hope, 1500 E. Duarte Road, Duarte, CA, 91010, United States. E-mail: chaadams@coh.org.
2School of Applied Science, The University of Mississippi P.O. Box 1848, University, MS, 38677, United States.
3John D. Bower School of Population Health, University of Mississippi Medical Center, Jackson, MS, 39216, United States.

## Sheet: Table of Contents
Table of Contents
Table 1. SNP characteristics for the MR of Education Years and T2D.
Table 2. SNP characteristics for the MR of Education Years on a sibling having T2D.
Table 3. SNP characteristics for MR of Education Years on mother having T2D.
Table 4. SNP characteristics for MR of Education Years on father having T2D.
Table 5. SNP characteristics for the MR of Education Years on (moderate) physical activity.
Table 6. SNP characteristics for the MR of Education Years on overweight status.
Table 7. SNP characteristics for MR of Education Years on gestational diabetes.
Table 8. SNP characteristics for MR of Education Years on high blood pressure.
Table 9. SNP characteristics for the MR of Education Years on polycystic ovarian syndrome.
Table 10. SNP characteristics for MR of Education Years on high-density lipoprotein (HDL) cholesteral
Table 11. SNP characteristics for MR of Education Years on triglycerides.
Table 12. MR results for Education Years on T2D.
Table 13. MR results for Education Years on having a sibling with T2D.
Table 14. MR results for Education Years on having a mother with T2D.
Table 15. MR results for Education Years on having a father with T2D.
Table 16. MR results for Education Years on moderate physical activity.
Table 17. MR results for Education Years on being overweight.
Table 18. MR results for Education Years on having high blood pressure.
Table 19. MR results for Education Years on having gestational diabetes.
Table 20. MR results for Education Years on polycystic ovarian syndrome.
Table 21. MR results for Education Years on high-density lipoprotein (HDL) cholesterol levels.
Table 22. MR results for Education Years on circulating triglyceride levels.
Table 23. SNP characteristics for MR of sibling with diabetes on T2D.
Table 24. SNP characteristics for MR of mom with diabetes on T2D.
Table 25. SNP characteristics for MR of dad with diabetes on T2D.
Table 26. SNP characteristics for MR of being overweight on T2D.
Table 27. SNP characteristics for MR of high blood pressure on T2D.
Table 28. SNP characteristics for MR of HDL cholesterdol on T2D.
Table 29. SNP characteristics for MR of triglycerides on T2D.
Table 30. MR results for sibling with diabetes on T2D and multivariable MR.
Table 31. MR results for mom with diabetes on T2D and multivariable MR.
Table 32. MR results for dad with diabetes on T2D and multivariable MR.
Table 33. MR results for being overweigth on T2D and multivariable MR.
Table 34. MR results for high blood pressure on T2D and multivariable MR.
Table 35. MR results for HDL cholesterol T2D and multivariable MR.
Table 36. MR results for triglycerides on T2D and multivariable MR.
Table 37. Mediation analysis of the total and direct effects of Education Years on T2D considering seven established T2D risk factors as mediators.

## Sheet: 1.T2D
Table 1. SNP characteristics for the MR of Education Years and T2D.
SNP	effect_allele.exposure	other_allele.exposure	effect_allele.outcome	other_allele.outcome	beta.exposure	beta.outcome	eaf.exposure	eaf.outcome	remove	palindromic	ambiguous	id.outcome	se.outcome	samplesize.outcome	ncase.outcome	ncontrol.outcome	pval.outcome	units.outcome	outcome	consortium.outcome	year.outcome	pmid.outcome	category.outcome	subcategory.outcome	originalname.outcome	outcome.deprecated	mr_keep.outcome	data_source.outcome	proxy.outcome	target_snp.outcome	proxy_snp.outcome	target_a1.outcome	target_a2.outcome	proxy_a1.outcome	proxy_a2.outcome	id.exposure	se.exposure	pval.exposure	samplesize.exposure	ncase.exposure	ncontrol.exposure	units.exposure	exposure	pval_origin.exposure	data_source.exposure	mr_keep.exposure	id	action	mr_keep
rs1008078	T	C	T	C	-0.016	0.0146078	0.3731	NA	FALSE	FALSE	FALSE	24	0.0121145	80650	34840	114981	0.227878	log odds	Type 2 diabetes || id:24	DIAGRAMplusMetabochip	2012	22885922	Disease	Diabetes	Type 2 diabetes	Type 2 diabetes || DIAGRAMplusMetabochip || 2012	TRUE	mrbase	TRUE	rs1008078	rs1526480	T	C	C	T	1001	0.003	7.882e-11	293723	NA	NA	SD (years)	Years of schooling || id:1001	reported	mrbase	TRUE	1001	2	TRUE
rs111321694	T	C	T	C	-0.018	0.0256375	0.1828	NA	FALSE	FALSE	FALSE	24	0.0162986	86199	34840	114981	0.11571	log odds	Type 2 diabetes || id:24	DIAGRAMplusMetabochip	2012	22885922	Disease	Diabetes	Type 2 diabetes	Type 2 diabetes || DIAGRAMplusMetabochip || 2012	TRUE	mrbase	TRUE	rs111321694	rs321358	T	C	G	A	1001	0.003	4.234e-08	293723	NA	NA	SD (years)	Years of schooling || id:1001	reported	mrbase	TRUE	1001	2	TRUE
rs12900061	A	G	A	G	0.021	-0.00802411	0.1623	NA	FALSE	FALSE	FALSE	24	0.0163696	66888	34840	114981	0.624027	log odds	Type 2 diabetes || id:24	DIAGRAMplusMetabochip	2012	22885922	Disease	Diabetes	Type 2 diabetes	Type 2 diabetes || DIAGRAMplusMetabochip || 2012	TRUE	mrbase	TRUE	rs12900061	rs2727102	A	G	T	C	1001	0.003	2.458e-10	293723	NA	NA	SD (years)	Years of schooling || id:1001	reported	mrbase	TRUE	1001	2	TRUE
rs12987662	A	C	A	C	0.022	-0.0271759	0.3787	NA	FALSE	FALSE	FALSE	24	0.0117819	86191	34840	114981	0.021098	log odds	Type 2 diabetes || id:24	DIAGRAMplusMetabochip	2012	22885922	Disease	Diabetes	Type 2 diabetes	Type 2 diabetes || DIAGRAMplusMetabochip || 2012	TRUE	mrbase	TRUE	rs12987662	rs2871344	A	C	G	A	1001	0.003	3.247e-18	293723	NA	NA	SD (years)	Years of schooling || id:1001	reported	mrbase	TRUE	1001	2	TRUE
rs1396967	T	C	T	C	-0.015	-0.00303439	0.6063	NA	FALSE	FALSE	FALSE	24	0.0120988	80645	34840	114981	0.801974	log odds	Type 2 diabetes || id:24	DIAGRAMplusMetabochip	2012	22885922	Disease	Diabetes	Type 2 diabetes	Type 2 diabetes || DIAGRAMplusMetabochip || 2012	TRUE	mrbase	TRUE	rs1396967	rs10822129	C	T	T	C	1001	0.003	2.901e-09	293723	NA	NA	SD (years)	Years of schooling || id:1001	reported	mrbase	TRUE	1001	2	TRUE
rs16845580	T	C	T	C	0.016	-0.0221039	0.6306	NA	FALSE	FALSE	FALSE	24	0.0123498	79277	34840	114981	0.073482	log odds	Type 2 diabetes || id:24	DIAGRAMplusMetabochip	2012	22885922	Disease	Diabetes	Type 2 diabetes	Type 2 diabetes || DIAGRAMplusMetabochip || 2012	TRUE	mrbase	TRUE	rs16845580	rs2884364	C	T	A	G	1001	0.003	2.067e-10	293723	NA	NA	SD (years)	Years of schooling || id:1001	reported	mrbase	TRUE	1001	2	TRUE
rs2456973	A	C	A	C	-0.018	0.00790819	0.6791	NA	FALSE	FALSE	FALSE	24	0.0151616	55239	34840	114981	0.601976	log odds	Type 2 diabetes || id:24	DIAGRAMplusMetabochip	2012	22885922	Disease	Diabetes	Type 2 diabetes	Type 2 diabetes || DIAGRAMplusMetabochip || 2012	TRUE	mrbase	TRUE	rs2456973	rs705704	C	A	A	G	1001	0.003	1.576e-12	293723	NA	NA	SD (years)	Years of schooling || id:1001	reported	mrbase	TRUE	1001	2	TRUE
rs28792186	T	C	T	C	-0.025	0.0214811	0.6045	NA	FALSE	FALSE	FALSE	24	0.0119274	86186	34840	114981	0.071705	log odds	Type 2 diabetes || id:24	DIAGRAMplusMetabochip	2012	22885922	Disease	Diabetes	Type 2 diabetes	Type 2 diabetes || DIAGRAMplusMetabochip || 2012	TRUE	mrbase	TRUE	rs28792186	rs901630	C	T	T	C	1001	0.003	6.405e-22	293723	NA	NA	SD (years)	Years of schooling || id:1001	reported	mrbase	TRUE	1001	2	TRUE
rs4800490	A	C	A	C	-0.015	0.0277063	0.5429	NA	FALSE	FALSE	FALSE	24	0.0119764	78793	34840	114981	0.020723	log odds	Type 2 diabetes || id:24	DIAGRAMplusMetabochip	2012	22885922	Disease	Diabetes	Type 2 diabetes	Type 2 diabetes || DIAGRAMplusMetabochip || 2012	TRUE	mrbase	TRUE	rs4800490	rs1788783	C	A	T	C	1001	0.002	2.13e-09	293723	NA	NA	SD (years)	Years of schooling || id:1001	reported	mrbase	TRUE	1001	2	TRUE
rs62263923	A	G	A	G	-0.016	0.0186682	0.6437	NA	FALSE	FALSE	FALSE	24	0.0151276	54609	34840	114981	0.217149	log odds	Type 2 diabetes || id:24	DIAGRAMplusMetabochip	2012	22885922	Disease	Diabetes	Type 2 diabetes	Type 2 diabetes || DIAGRAMplusMetabochip || 2012	TRUE	mrbase	TRUE	rs62263923	rs62263929	G	A	T	C	1001	0.003	1.628e-09	293723	NA	NA	SD (years)	Years of schooling || id:1001	reported	mrbase	TRUE	1001	2	TRUE
rs6839705	A	C	A	C	0.017	0.0131738	0.3601	NA	FALSE	FALSE	FALSE	24	0.0124724	81934	34840	114981	0.29084	log odds	Type 2 diabetes || id:24	DIAGRAMplusMetabochip	2012	22885922	Disease	Diabetes	Type 2 diabetes	Type 2 diabetes || DIAGRAMplusMetabochip || 2012	TRUE	mrbase	TRUE	rs6839705	rs1391438	A	C	T	C	1001	0.003	1.715e-11	293723	NA	NA	SD (years)	Years of schooling || id:1001	reported	mrbase	TRUE	1001	2	TRUE
rs766406	T	G	T	G	0.014	-0.0150039	0.6194	NA	FALSE	FALSE	FALSE	24	0.0125483	79193	34840	114981	0.231809	log odds	Type 2 diabetes || id:24	DIAGRAMplusMetabochip	2012	22885922	Disease	Diabetes	Type 2 diabetes	Type 2 diabetes || DIAGRAMplusMetabochip || 2012	TRUE	mrbase	TRUE	rs766406	rs2179152	G	T	T	C	1001	0.003	1.888e-08	293723	NA	NA	SD (years)	Years of schooling || id:1001	reported	mrbase	TRUE	1001	2	TRUE
rs7757476	A	G	A	G	0.02	0.00119229	0.2313	NA	FALSE	FALSE	FALSE	24	0.0160056	80656	34840	114981	0.940589	log odds	Type 2 diabetes || id:24	DIAGRAMplusMetabochip	2012	22885922	Disease	Diabetes	Type 2 diabetes	Type 2 diabetes || DIAGRAMplusMetabochip || 2012	TRUE	mrbase	TRUE	rs7757476	rs2024831	A	G	A	G	1001	0.003	9.369e-10	293723	NA	NA	SD (years)	Years of schooling || id:1001	reported	mrbase	TRUE	1001	2	TRUE
rs7948975	T	C	T	C	0.014	-0.0333729	0.6586	NA	FALSE	FALSE	FALSE	24	0.0151869	54622	34840	114981	0.028007	log odds	Type 2 diabetes || id:24	DIAGRAMplusMetabochip	2012	22885922	Disease	Diabetes	Type 2 diabetes	Type 2 diabetes || DIAGRAMplusMetabochip || 2012	TRUE	mrbase	TRUE	rs7948975	rs1632631	C	T	G	A	1001	0.003	3.829e-08	293723	NA	NA	SD (years)	Years of schooling || id:1001	reported	mrbase	TRUE	1001	2	TRUE
rs8049439	T	C	T	C	0.015	-0.0206581	0.6549	NA	FALSE	FALSE	FALSE	24	0.0118988	83550	34840	114981	0.082537	log odds	Type 2 diabetes || id:24	DIAGRAMplusMetabochip	2012	22885922	Disease	Diabetes	Type 2 diabetes	Type 2 diabetes || DIAGRAMplusMetabochip || 2012	TRUE	mrbase	NA	NA	NA	NA	NA	NA	NA	1001	0.003	2.686e-09	293723	NA	NA	SD (years)	Years of schooling || id:1001	reported	mrbase	TRUE	1001	2	TRUE
rs9527702	A	G	A	G	0.023	-0.00811994	0.7631	NA	FALSE	FALSE	FALSE	24	0.013385	80653	34840	114981	0.544128	log odds	Type 2 diabetes || id:24	DIAGRAMplusMetabochip	2012	22885922	Disease	Diabetes	Type 2 diabetes	Type 2 diabetes || DIAGRAMplusMetabochip || 2012	TRUE	mrbase	TRUE	rs9527702	rs9527706	G	A	G	A	1001	0.003	4.989e-17	293723	NA	NA	SD (years)	Years of schooling || id:1001	reported	mrbase	TRUE	1001	2	TRUE
rs9739070	A	G	A	G	0.024	-0.058935	0.2295	NA	FALSE	FALSE	FALSE	24	0.0147231	80636	34840	114981	6.32e-05	log odds	Type 2 diabetes || id:24	DIAGRAMplusMetabochip	2012	22885922	Disease	Diabetes	Type 2 diabetes	Type 2 diabetes || DIAGRAMplusMetabochip || 2012	TRUE	mrbase	TRUE	rs9739070	rs12316131	A	G	C	T	1001	0.003	3.954e-16	293723	NA	NA	SD (years)	Years of schooling || id:1001	reported	mrbase	TRUE	1001	2	TRUE

## Sheet: 2.Sib_T2D
Table 2. SNP characteristics for the MR of Education Years on a sibling having T2D.
SNP	effect_allele.exposure	other_allele.exposure	effect_allele.outcome	other_allele.outcome	beta.exposure	beta.outcome	eaf.exposure	eaf.outcome	remove	palindromic	ambiguous	id.outcome	se.outcome	samplesize.outcome	ncase.outcome	ncontrol.outcome	pval.outcome	units.outcome	outcome	consortium.outcome	year.outcome	pmid.outcome	category.outcome	subcategory.outcome	originalname.outcome	outcome.deprecated	mr_keep.outcome	data_source.outcome	proxy.outcome	target_snp.outcome	proxy_snp.outcome	target_a1.outcome	target_a2.outcome	proxy_a1.outcome	proxy_a2.outcome	id.exposure	se.exposure	pval.exposure	samplesize.exposure	ncase.exposure	ncontrol.exposure	units.exposure	exposure	pval_origin.exposure	data_source.exposure	mr_keep.exposure	id	action	mr_keep
rs10006235	T	C	T	C	-0.015	-0.000563228	0.2873	0.270112	FALSE	FALSE	FALSE	UKB-b:18042	0.000739632	362826	31073	331753	0.45	NA	Illnesses of siblings: Diabetes || id:UKB-b:18042	MRC-IEU	2018	0	Binary		Illnesses of siblings: Diabetes	Illnesses of siblings: Diabetes || MRC-IEU || 2018	TRUE	mrbase	NA	NA	NA	NA	NA	NA	NA	1001	0.003	2.631e-08	293723	NA	NA	SD (years)	Years of schooling || id:1001	reported	mrbase	TRUE	1001	2	TRUE
rs1008078	T	C	T	C	-0.016	0.00036462	0.3731	0.394619	FALSE	FALSE	FALSE	UKB-b:18042	0.000673441	362826	31073	331753	0.59	NA	Illnesses of siblings: Diabetes || id:UKB-b:18042	MRC-IEU	2018	0	Binary		Illnesses of siblings: Diabetes	Illnesses of siblings: Diabetes || MRC-IEU || 2018	TRUE	mrbase	NA	NA	NA	NA	NA	NA	NA	1001	0.003	7.882e-11	293723	NA	NA	SD (years)	Years of schooling || id:1001	reported	mrbase	TRUE	1001	2	TRUE
rs1035578	A	G	A	G	-0.013	-0.000412568	0.569	0.531229	FALSE	FALSE	FALSE	UKB-b:18042	0.000661661	362826	31073	331753	0.53	NA	Illnesses of siblings: Diabetes || id:UKB-b:18042	MRC-IEU	2018	0	Binary		Illnesses of siblings: Diabetes	Illnesses of siblings: Diabetes || MRC-IEU || 2018	TRUE	mrbase	NA	NA	NA	NA	NA	NA	NA	1001	0.002	4.707e-08	293723	NA	NA	SD (years)	Years of schooling || id:1001	reported	mrbase	TRUE	1001	2	TRUE
rs10483349	A	G	A	G	-0.019	0.00156963	0.8302	0.817752	FALSE	FALSE	FALSE	UKB-b:18042	0.000851756	362826	31073	331753	0.065	NA	Illnesses of siblings: Diabetes || id:UKB-b:18042	MRC-IEU	2018	0	Binary		Illnesses of siblings: Diabetes	Illnesses of siblings: Diabetes || MRC-IEU || 2018	TRUE	mrbase	NA	NA	NA	NA	NA	NA	NA	1001	0.003	3.023e-09	293723	NA	NA	SD (years)	Years of schooling || id:1001	reported	mrbase	TRUE	1001	2	TRUE
rs10772644	C	G	C	G	0.021	-0.00105432	0.8713	0.892412	FALSE	TRUE	FALSE	UKB-b:18042	0.00106442	362826	31073	331753	0.32	NA	Illnesses of siblings: Diabetes || id:UKB-b:18042	MRC-IEU	2018	0	Binary		Illnesses of siblings: Diabetes	Illnesses of siblings: Diabetes || MRC-IEU || 2018	TRUE	mrbase	NA	NA	NA	NA	NA	NA	NA	1001	0.004	4.112e-08	293723	NA	NA	SD (years)	Years of schooling || id:1001	reported	mrbase	TRUE	1001	2	TRUE
rs10831912	T	C	T	C	-0.015	0.00166574	0.403	0.398925	FALSE	FALSE	FALSE	UKB-b:18042	0.000673933	362826	31073	331753	0.013	NA	Illnesses of siblings: Diabetes || id:UKB-b:18042	MRC-IEU	2018	0	Binary		Illnesses of siblings: Diabetes	Illnesses of siblings: Diabetes || MRC-IEU || 2018	TRUE	mrbase	NA	NA	NA	NA	NA	NA	NA	1001	0.003	1.225e-08	293723	NA	NA	SD (years)	Years of schooling || id:1001	reported	mrbase	TRUE	1001	2	TRUE
rs1106761	A	G	A	G	-0.017	-0.000248373	0.3601	0.384089	FALSE	FALSE	FALSE	UKB-b:18042	0.000683859	362826	31073	331753	0.72	NA	Illnesses of siblings: Diabetes || id:UKB-b:18042	MRC-IEU	2018	0	Binary		Illnesses of siblings: Diabetes	Illnesses of siblings: Diabetes || MRC-IEU || 2018	TRUE	mrbase	NA	NA	NA	NA	NA	NA	NA	1001	0.003	4.076e-11	293723	NA	NA	SD (years)	Years of schooling || id:1001	reported	mrbase	TRUE	1001	2	TRUE
rs11191193	A	G	A	G	0.019	-0.000437394	0.6511	0.649273	FALSE	FALSE	FALSE	UKB-b:18042	0.000689845	362826	31073	331753	0.53	NA	Illnesses of siblings: Diabetes || id:UKB-b:18042	MRC-IEU	2018	0	Binary		Illnesses of siblings: Diabetes	Illnesses of siblings: Diabetes || MRC-IEU || 2018	TRUE	mrbase	NA	NA	NA	NA	NA	NA	NA	1001	0.003	6.967e-13	293723	NA	NA	SD (years)	Years of schooling || id:1001	reported	mrbase	TRUE	1001	2	TRUE
rs11222416	T	C	T	C	-0.015	0.00128522	0.416	0.505611	FALSE	FALSE	FALSE	UKB-b:18042	0.00065677	362826	31073	331753	0.05	NA	Illnesses of siblings: Diabetes || id:UKB-b:18042	MRC-IEU	2018	0	Binary		Illnesses of siblings: Diabetes	Illnesses of siblings: Diabetes || MRC-IEU || 2018	TRUE	mrbase	TRUE	rs11222416	rs7940465	T	C	T	C	1001	0.003	1.167e-08	293723	NA	NA	SD (years)	Years of schooling || id:1001	reported	mrbase	TRUE	1001	2	TRUE
rs11588857	A	G	A	G	0.022	-0.00113005	0.209	0.209325	FALSE	FALSE	FALSE	UKB-b:18042	0.000806195	362826	31073	331753	0.16	NA	Illnesses of siblings: Diabetes || id:UKB-b:18042	MRC-IEU	2018	0	Binary		Illnesses of siblings: Diabetes	Illnesses of siblings: Diabetes || MRC-IEU || 2018	TRUE	mrbase	NA	NA	NA	NA	NA	NA	NA	1001	0.003	1.314e-12	293723	NA	NA	SD (years)	Years of schooling || id:1001	reported	mrbase	TRUE	1001	2	TRUE
rs11687170	T	C	T	C	0.024	-0.000611565	0.8284	0.833372	FALSE	FALSE	FALSE	UKB-b:18042	0.000881155	362826	31073	331753	0.49	NA	Illnesses of siblings: Diabetes || id:UKB-b:18042	MRC-IEU	2018	0	Binary		Illnesses of siblings: Diabetes	Illnesses of siblings: Diabetes || MRC-IEU || 2018	TRUE	mrbase	NA	NA	NA	NA	NA	NA	NA	1001	0.004	3.479e-09	293723	NA	NA	SD (years)	Years of schooling || id:1001	reported	mrbase	TRUE	1001	2	TRUE
rs11726992	T	C	T	C	0.014	-0.000978812	0.6455	0.576589	FALSE	FALSE	FALSE	UKB-b:18042	0.000666144	362826	31073	331753	0.14	NA	Illnesses of siblings: Diabetes || id:UKB-b:18042	MRC-IEU	2018	0	Binary		Illnesses of siblings: Diabetes	Illnesses of siblings: Diabetes || MRC-IEU || 2018	TRUE	mrbase	TRUE	rs11726992	rs4690912	C	T	G	T	1001	0.003	2.58e-08	293723	NA	NA	SD (years)	Years of schooling || id:1001	reported	mrbase	TRUE	1001	2	TRUE
rs12410444	A	G	A	G	-0.018	-0.000144789	0.7183	0.701659	FALSE	FALSE	FALSE	UKB-b:18042	0.000717204	362826	31073	331753	0.84	NA	Illnesses of siblings: Diabetes || id:UKB-b:18042	MRC-IEU	2018	0	Binary		Illnesses of siblings: Diabetes	Illnesses of siblings: Diabetes || MRC-IEU || 2018	TRUE	mrbase	NA	NA	NA	NA	NA	NA	NA	1001	0.003	2.136e-11	293723	NA	NA	SD (years)	Years of schooling || id:1001	reported	mrbase	TRUE	1001	2	TRUE
rs12514965	T	C	T	C	0.018	-0.000938671	0.7388	0.765972	FALSE	FALSE	FALSE	UKB-b:18042	0.000775469	362826	31073	331753	0.23	NA	Illnesses of siblings: Diabetes || id:UKB-b:18042	MRC-IEU	2018	0	Binary		Illnesses of siblings: Diabetes	Illnesses of siblings: Diabetes || MRC-IEU || 2018	TRUE	mrbase	NA	NA	NA	NA	NA	NA	NA	1001	0.003	5.123e-10	293723	NA	NA	SD (years)	Years of schooling || id:1001	reported	mrbase	TRUE	1001	2	TRUE
rs12761761	T	C	T	C	0.017	-0.000443724	0.2071	0.249957	FALSE	FALSE	FALSE	UKB-b:18042	0.000758321	362826	31073	331753	0.56	NA	Illnesses of siblings: Diabetes || id:UKB-b:18042	MRC-IEU	2018	0	Binary		Illnesses of siblings: Diabetes	Illnesses of siblings: Diabetes || MRC-IEU || 2018	TRUE	mrbase	NA	NA	NA	NA	NA	NA	NA	1001	0.003	3.188e-08	293723	NA	NA	SD (years)	Years of schooling || id:1001	reported	mrbase	TRUE	1001	2	TRUE
rs12900061	A	G	A	G	0.021	0.000186716	0.1623	0.170578	FALSE	FALSE	FALSE	UKB-b:18042	0.000872225	362826	31073	331753	0.83	NA	Illnesses of siblings: Diabetes || id:UKB-b:18042	MRC-IEU	2018	0	Binary		Illnesses of siblings: Diabetes	Illnesses of siblings: Diabetes || MRC-IEU || 2018	TRUE	mrbase	TRUE	rs12900061	rs28602458	A	G	A	G	1001	0.003	2.458e-10	293723	NA	NA	SD (years)	Years of schooling || id:1001	reported	mrbase	TRUE	1001	2	TRUE
rs12969294	A	G	A	G	-0.018	0.00111607	0.3787	0.339031	FALSE	FALSE	FALSE	UKB-b:18042	0.000694741	362826	31073	331753	0.11	NA	Illnesses of siblings: Diabetes || id:UKB-b:18042	MRC-IEU	2018	0	Binary		Illnesses of siblings: Diabetes	Illnesses of siblings: Diabetes || MRC-IEU || 2018	TRUE	mrbase	NA	NA	NA	NA	NA	NA	NA	1001	0.003	1.114e-11	293723	NA	NA	SD (years)	Years of schooling || id:1001	reported	mrbase	TRUE	1001	2	TRUE
rs12987662	A	C	A	C	0.022	-0.00113261	0.3787	0.401679	FALSE	FALSE	FALSE	UKB-b:18042	0.00067053	362826	31073	331753	0.091	NA	Illnesses of siblings: Diabetes || id:UKB-b:18042	MRC-IEU	2018	0	Binary		Illnesses of siblings: Diabetes	Illnesses of siblings: Diabetes || MRC-IEU || 2018	TRUE	mrbase	NA	NA	NA	NA	NA	NA	NA	1001	0.003	3.247e-18	293723	NA	NA	SD (years)	Years of schooling || id:1001	reported	mrbase	TRUE	1001	2	TRUE
rs13010288	T	G	T	G	0.02	-4.01805e-05	0.1119	0.133769	FALSE	FALSE	FALSE	UKB-b:18042	0.000967271	362826	31073	331753	0.97	NA	Illnesses of siblings: Diabetes || id:UKB-b:18042	MRC-IEU	2018	0	Binary		Illnesses of siblings: Diabetes	Illnesses of siblings: Diabetes || MRC-IEU || 2018	TRUE	mrbase	NA	NA	NA	NA	NA	NA	NA	1001	0.004	2.212e-08	293723	NA	NA	SD (years)	Years of schooling || id:1001	reported	mrbase	TRUE	1001	2	TRUE
rs13421974	T	C	T	C	0.014	0.000352237	0.5224	0.552951	FALSE	FALSE	FALSE	UKB-b:18042	0.000660654	362826	31073	331753	0.59	NA	Illnesses of siblings: Diabetes || id:UKB-b:18042	MRC-IEU	2018	0	Binary		Illnesses of siblings: Diabetes	Illnesses of siblings: Diabetes || MRC-IEU || 2018	TRUE	mrbase	NA	NA	NA	NA	NA	NA	NA	1001	0.002	8.964e-09	293723	NA	NA	SD (years)	Years of schooling || id:1001	reported	mrbase	TRUE	1001	2	TRUE
rs1378214	T	C	T	C	-0.016	-0.000427618	0.3825	0.379989	FALSE	FALSE	FALSE	UKB-b:18042	0.000675761	362826	31073	331753	0.53	NA	Illnesses of siblings: Diabetes || id:UKB-b:18042	MRC-IEU	2018	0	Binary		Illnesses of siblings: Diabetes	Illnesses of siblings: Diabetes || MRC-IEU || 2018	TRUE	mrbase	NA	NA	NA	NA	NA	NA	NA	1001	0.003	1.202e-10	293723	NA	NA	SD (years)	Years of schooling || id:1001	reported	mrbase	TRUE	1001	2	TRUE
rs1396967	T	C	T	C	-0.015	6.06298e-05	0.6063	0.695091	FALSE	FALSE	FALSE	UKB-b:18042	0.000789274	362826	31073	331753	0.94	NA	Illnesses of siblings: Diabetes || id:UKB-b:18042	MRC-IEU	2018	0	Binary		Illnesses of siblings: Diabetes	Illnesses of siblings: Diabetes || MRC-IEU || 2018	TRUE	mrbase	TRUE	rs1396967	rs10995426	C	T	C	T	1001	0.003	2.901e-09	293723	NA	NA	SD (years)	Years of schooling || id:1001	reported	mrbase	TRUE	1001	2	TRUE
rs141979783	T	C	T	C	0.037	-0.00264949	0.05224	0.045046	FALSE	FALSE	FALSE	UKB-b:18042	0.00162326	362826	31073	331753	0.1	NA	Illnesses of siblings: Diabetes || id:UKB-b:18042	MRC-IEU	2018	0	Binary		Illnesses of siblings: Diabetes	Illnesses of siblings: Diabetes || MRC-IEU || 2018	TRUE	mrbase	NA	NA	NA	NA	NA	NA	NA	1001	0.006	6.67e-09	293723	NA	NA	SD (years)	Years of schooling || id:1001	reported	mrbase	TRUE	1001	2	TRUE
rs1424580	T	C	T	C	0.018	-0.00112649	0.8004	0.802045	FALSE	FALSE	FALSE	UKB-b:18042	0.000824012	362826	31073	331753	0.17	NA	Illnesses of siblings: Diabetes || id:UKB-b:18042	MRC-IEU	2018	0	Binary		Illnesses of siblings: Diabetes	Illnesses of siblings: Diabetes || MRC-IEU || 2018	TRUE	mrbase	NA	NA	NA	NA	NA	NA	NA	1001	0.003	9.583e-09	293723	NA	NA	SD (years)	Years of schooling || id:1001	reported	mrbase	TRUE	1001	2	TRUE
rs152590	C	G	C	G	0.014	-0.000299309	0.3433	0.346751	FALSE	TRUE	FALSE	UKB-b:18042	0.000689893	362826	31073	331753	0.66	NA	Illnesses of siblings: Diabetes || id:UKB-b:18042	MRC-IEU	2018	0	Binary		Illnesses of siblings: Diabetes	Illnesses of siblings: Diabetes || MRC-IEU || 2018	TRUE	mrbase	NA	NA	NA	NA	NA	NA	NA	1001	0.003	4.832e-08	293723	NA	NA	SD (years)	Years of schooling || id:1001	reported	mrbase	TRUE	1001	2	TRUE
rs16845580	T	C	T	C	0.016	-0.000327488	0.6306	0.621396	FALSE	FALSE	FALSE	UKB-b:18042	0.000678823	362826	31073	331753	0.63	NA	Illnesses of siblings: Diabetes || id:UKB-b:18042	MRC-IEU	2018	0	Binary		Illnesses of siblings: Diabetes	Illnesses of siblings: Diabetes || MRC-IEU || 2018	TRUE	mrbase	NA	NA	NA	NA	NA	NA	NA	1001	0.003	2.067e-10	293723	NA	NA	SD (years)	Years of schooling || id:1001	reported	mrbase	TRUE	1001	2	TRUE
rs17425572	A	G	A	G	0.014	0.000619433	0.4403	0.472953	FALSE	FALSE	FALSE	UKB-b:18042	0.000658903	362826	31073	331753	0.35	NA	Illnesses of siblings: Diabetes || id:UKB-b:18042	MRC-IEU	2018	0	Binary		Illnesses of siblings: Diabetes	Illnesses of siblings: Diabetes || MRC-IEU || 2018	TRUE	mrbase	NA	NA	NA	NA	NA	NA	NA	1001	0.002	4.584e-08	293723	NA	NA	SD (years)	Years of schooling || id:1001	reported	mrbase	TRUE	1001	2	TRUE
rs17824247	T	C	T	C	-0.018	0.000408399	0.5802	0.591537	FALSE	FALSE	FALSE	UKB-b:18042	0.000669017	362826	31073	331753	0.54	NA	Illnesses of siblings: Diabetes || id:UKB-b:18042	MRC-IEU	2018	0	Binary		Illnesses of siblings: Diabetes	Illnesses of siblings: Diabetes || MRC-IEU || 2018	TRUE	mrbase	NA	NA	NA	NA	NA	NA	NA	1001	0.003	5.291e-13	293723	NA	NA	SD (years)	Years of schooling || id:1001	reported	mrbase	TRUE	1001	2	TRUE
rs2456973	A	C	A	C	-0.018	-0.000711866	0.6791	0.658323	FALSE	FALSE	FALSE	UKB-b:18042	0.000691233	362826	31073	331753	0.3	NA	Illnesses of siblings: Diabetes || id:UKB-b:18042	MRC-IEU	2018	0	Binary		Illnesses of siblings: Diabetes	Illnesses of siblings: Diabetes || MRC-IEU || 2018	TRUE	mrbase	NA	NA	NA	NA	NA	NA	NA	1001	0.003	1.576e-12	293723	NA	NA	SD (years)	Years of schooling || id:1001	reported	mrbase	TRUE	1001	2	TRUE
rs28420834	A	G	A	G	-0.015	0.000716758	0.4291	0.398467	FALSE	FALSE	FALSE	UKB-b:18042	0.000669863	362826	31073	331753	0.28	NA	Illnesses of siblings: Diabetes || id:UKB-b:18042	MRC-IEU	2018	0	Binary		Illnesses of siblings: Diabetes	Illnesses of siblings: Diabetes || MRC-IEU || 2018	TRUE	mrbase	TRUE	rs28420834	rs4270132	A	G	A	G	1001	0.003	1.549e-09	293723	NA	NA	SD (years)	Years of schooling || id:1001	reported	mrbase	TRUE	1001	2	TRUE
rs28792186	T	C	T	C	-0.025	0.00206422	0.6045	0.606126	FALSE	FALSE	FALSE	UKB-b:18042	0.000672036	362826	31073	331753	0.0021	NA	Illnesses of siblings: Diabetes || id:UKB-b:18042	MRC-IEU	2018	0	Binary		Illnesses of siblings: Diabetes	Illnesses of siblings: Diabetes || MRC-IEU || 2018	TRUE	mrbase	TRUE	rs28792186	rs4576255	C	T	G	T	1001	0.003	6.405e-22	293723	NA	NA	SD (years)	Years of schooling || id:1001	reported	mrbase	TRUE	1001	2	TRUE
rs320700	A	G	A	G	0.016	0.000112314	0.6343	0.638176	FALSE	FALSE	FALSE	UKB-b:18042	0.000683756	362826	31073	331753	0.87	NA	Illnesses of siblings: Diabetes || id:UKB-b:18042	MRC-IEU	2018	0	Binary		Illnesses of siblings: Diabetes	Illnesses of siblings: Diabetes || MRC-IEU || 2018	TRUE	mrbase	NA	NA	NA	NA	NA	NA	NA	1001	0.003	1.499e-09	293723	NA	NA	SD (years)	Years of schooling || id:1001	reported	mrbase	TRUE	1001	2	TRUE
rs34305371	A	G	A	G	0.036	-0.000156364	0.08769	0.101425	FALSE	FALSE	FALSE	UKB-b:18042	0.00108683	362826	31073	331753	0.89	NA	Illnesses of siblings: Diabetes || id:UKB-b:18042	MRC-IEU	2018	0	Binary		Illnesses of siblings: Diabetes	Illnesses of siblings: Diabetes || MRC-IEU || 2018	TRUE	mrbase	NA	NA	NA	NA	NA	NA	NA	1001	0.004	2.344e-16	293723	NA	NA	SD (years)	Years of schooling || id:1001	reported	mrbase	TRUE	1001	2	TRUE
rs34344888	A	G	A	G	-0.016	0.000707544	0.3974	0.394524	FALSE	FALSE	FALSE	UKB-b:18042	0.000672491	362826	31073	331753	0.29	NA	Illnesses of siblings: Diabetes || id:UKB-b:18042	MRC-IEU	2018	0	Binary		Illnesses of siblings: Diabetes	Illnesses of siblings: Diabetes || MRC-IEU || 2018	TRUE	mrbase	NA	NA	NA	NA	NA	NA	NA	1001	0.003	1.11e-10	293723	NA	NA	SD (years)	Years of schooling || id:1001	reported	mrbase	TRUE	1001	2	TRUE
rs4240470	C	G	C	G	0.016	-0.00112179	0.7071	0.704312	FALSE	TRUE	FALSE	UKB-b:18042	0.000720153	362826	31073	331753	0.12	NA	Illnesses of siblings: Diabetes || id:UKB-b:18042	MRC-IEU	2018	0	Binary		Illnesses of siblings: Diabetes	Illnesses of siblings: Diabetes || MRC-IEU || 2018	TRUE	mrbase	NA	NA	NA	NA	NA	NA	NA	1001	0.003	2.634e-09	293723	NA	NA	SD (years)	Years of schooling || id:1001	reported	mrbase	TRUE	1001	2	TRUE
rs4244613	A	G	A	G	-0.014	-0.000176921	0.416	0.445053	FALSE	FALSE	FALSE	UKB-b:18042	0.000668789	362826	31073	331753	0.79	NA	Illnesses of siblings: Diabetes || id:UKB-b:18042	MRC-IEU	2018	0	Binary		Illnesses of siblings: Diabetes	Illnesses of siblings: Diabetes || MRC-IEU || 2018	TRUE	mrbase	NA	NA	NA	NA	NA	NA	NA	1001	0.003	9.937e-09	293723	NA	NA	SD (years)	Years of schooling || id:1001	reported	mrbase	TRUE	1001	2	TRUE
rs4468571	A	G	A	G	-0.014	0.00112683	0.5765	0.559783	FALSE	FALSE	FALSE	UKB-b:18042	0.000660528	362826	31073	331753	0.088	NA	Illnesses of siblings: Diabetes || id:UKB-b:18042	MRC-IEU	2018	0	Binary		Illnesses of siblings: Diabetes	Illnesses of siblings: Diabetes || MRC-IEU || 2018	TRUE	mrbase	NA	NA	NA	NA	NA	NA	NA	1001	0.003	2.587e-08	293723	NA	NA	SD (years)	Years of schooling || id:1001	reported	mrbase	TRUE	1001	2	TRUE
rs4478846	T	C	T	C	0.018	-0.00180725	0.8526	0.835757	FALSE	FALSE	FALSE	UKB-b:18042	0.000886986	362826	31073	331753	0.042	NA	Illnesses of siblings: Diabetes || id:UKB-b:18042	MRC-IEU	2018	0	Binary		Illnesses of siblings: Diabetes	Illnesses of siblings: Diabetes || MRC-IEU || 2018	TRUE	mrbase	NA	NA	NA	NA	NA	NA	NA	1001	0.003	1.933e-08	293723	NA	NA	SD (years)	Years of schooling || id:1001	reported	mrbase	TRUE	1001	2	TRUE
rs4493682	C	G	C	G	0.019	0.000520181	0.2034	0.181962	FALSE	TRUE	FALSE	UKB-b:18042	0.000851204	362826	31073	331753	0.54	NA	Illnesses of siblings: Diabetes || id:UKB-b:18042	MRC-IEU	2018	0	Binary		Illnesses of siblings: Diabetes	Illnesses of siblings: Diabetes || MRC-IEU || 2018	TRUE	mrbase	NA	NA	NA	NA	NA	NA	NA	1001	0.003	2.273e-08	293723	NA	NA	SD (years)	Years of schooling || id:1001	reported	mrbase	TRUE	1001	2	TRUE
rs4800490	A	C	A	C	-0.015	0.00132497	0.5429	0.504897	FALSE	FALSE	FALSE	UKB-b:18042	0.000656278	362826	31073	331753	0.043	NA	Illnesses of siblings: Diabetes || id:UKB-b:18042	MRC-IEU	2018	0	Binary		Illnesses of siblings: Diabetes	Illnesses of siblings: Diabetes || MRC-IEU || 2018	TRUE	mrbase	NA	NA	NA	NA	NA	NA	NA	1001	0.002	2.13e-09	293723	NA	NA	SD (years)	Years of schooling || id:1001	reported	mrbase	TRUE	1001	2	TRUE
rs4863692	T	G	T	G	0.018	-0.00120686	0.334	0.328994	FALSE	FALSE	FALSE	UKB-b:18042	0.000699935	362826	31073	331753	0.085	NA	Illnesses of siblings: Diabetes || id:UKB-b:18042	MRC-IEU	2018	0	Binary		Illnesses of siblings: Diabetes	Illnesses of siblings: Diabetes || MRC-IEU || 2018	TRUE	mrbase	NA	NA	NA	NA	NA	NA	NA	1001	0.003	3.798e-12	293723	NA	NA	SD (years)	Years of schooling || id:1001	reported	mrbase	TRUE	1001	2	TRUE
rs4974424	A	G	A	G	-0.019	-0.000813645	0.8265	0.838889	FALSE	FALSE	FALSE	UKB-b:18042	0.000895689	362826	31073	331753	0.36	NA	Illnesses of siblings: Diabetes || id:UKB-b:18042	MRC-IEU	2018	0	Binary		Illnesses of siblings: Diabetes	Illnesses of siblings: Diabetes || MRC-IEU || 2018	TRUE	mrbase	NA	NA	NA	NA	NA	NA	NA	1001	0.003	2.637e-08	293723	NA	NA	SD (years)	Years of schooling || id:1001	reported	mrbase	TRUE	1001	2	TRUE
rs523934	A	G	A	G	0.015	-0.00114058	0.416	0.398883	FALSE	FALSE	FALSE	UKB-b:18042	0.000670251	362826	31073	331753	0.089	NA	Illnesses of siblings: Diabetes || id:UKB-b:18042	MRC-IEU	2018	0	Binary		Illnesses of siblings: Diabetes	Illnesses of siblings: Diabetes || MRC-IEU || 2018	TRUE	mrbase	NA	NA	NA	NA	NA	NA	NA	1001	0.003	1.089e-08	293723	NA	NA	SD (years)	Years of schooling || id:1001	reported	mrbase	TRUE	1001	2	TRUE
rs538628	C	G	C	G	-0.018	0.00126021	0.2444	0.214391	FALSE	TRUE	FALSE	UKB-b:18042	0.00079859	362826	31073	331753	0.11	NA	Illnesses of siblings: Diabetes || id:UKB-b:18042	MRC-IEU	2018	0	Binary		Illnesses of siblings: Diabetes	Illnesses of siblings: Diabetes || MRC-IEU || 2018	TRUE	mrbase	NA	NA	NA	NA	NA	NA	NA	1001	0.003	2.155e-08	293723	NA	NA	SD (years)	Years of schooling || id:1001	reported	mrbase	TRUE	1001	2	TRUE
rs58694847	C	G	C	G	-0.018	0.000706324	0.3097	0.262367	FALSE	TRUE	FALSE	UKB-b:18042	0.000749406	362826	31073	331753	0.35	NA	Illnesses of siblings: Diabetes || id:UKB-b:18042	MRC-IEU	2018	0	Binary		Illnesses of siblings: Diabetes	Illnesses of siblings: Diabetes || MRC-IEU || 2018	TRUE	mrbase	NA	NA	NA	NA	NA	NA	NA	1001	0.003	7.406e-11	293723	NA	NA	SD (years)	Years of schooling || id:1001	reported	mrbase	TRUE	1001	2	TRUE
rs61160187	A	G	A	G	-0.018	0.000377848	0.6194	0.607706	FALSE	FALSE	FALSE	UKB-b:18042	0.000673983	362826	31073	331753	0.58	NA	Illnesses of siblings: Diabetes || id:UKB-b:18042	MRC-IEU	2018	0	Binary		Illnesses of siblings: Diabetes	Illnesses of siblings: Diabetes || MRC-IEU || 2018	TRUE	mrbase	NA	NA	NA	NA	NA	NA	NA	1001	0.003	5.929e-13	293723	NA	NA	SD (years)	Years of schooling || id:1001	reported	mrbase	TRUE	1001	2	TRUE
rs62100767	A	G	A	G	0.014	0.000334482	0.6007	0.603094	FALSE	FALSE	FALSE	UKB-b:18042	0.000671206	362826	31073	331753	0.62	NA	Illnesses of siblings: Diabetes || id:UKB-b:18042	MRC-IEU	2018	0	Binary		Illnesses of siblings: Diabetes	Illnesses of siblings: Diabetes || MRC-IEU || 2018	TRUE	mrbase	NA	NA	NA	NA	NA	NA	NA	1001	0.003	1.11e-08	293723	NA	NA	SD (years)	Years of schooling || id:1001	reported	mrbase	TRUE	1001	2	TRUE
rs62263923	A	G	A	G	-0.016	-0.00029739	0.6437	0.646393	FALSE	FALSE	FALSE	UKB-b:18042	0.000690314	362826	31073	331753	0.67	NA	Illnesses of siblings: Diabetes || id:UKB-b:18042	MRC-IEU	2018	0	Binary		Illnesses of siblings: Diabetes	Illnesses of siblings: Diabetes || MRC-IEU || 2018	TRUE	mrbase	NA	NA	NA	NA	NA	NA	NA	1001	0.003	1.628e-09	293723	NA	NA	SD (years)	Years of schooling || id:1001	reported	mrbase	TRUE	1001	2	TRUE
rs6839705	A	C	A	C	0.017	-4.65909e-05	0.3601	0.341211	FALSE	FALSE	FALSE	UKB-b:18042	0.00069179	362826	31073	331753	0.95	NA	Illnesses of siblings: Diabetes || id:UKB-b:18042	MRC-IEU	2018	0	Binary		Illnesses of siblings: Diabetes	Illnesses of siblings: Diabetes || MRC-IEU || 2018	TRUE	mrbase	NA	NA	NA	NA	NA	NA	NA	1001	0.003	1.715e-11	293723	NA	NA	SD (years)	Years of schooling || id:1001	reported	mrbase	TRUE	1001	2	TRUE
rs6882046	A	G	A	G	-0.021	-0.000300486	0.6866	0.731795	FALSE	FALSE	FALSE	UKB-b:18042	0.000747728	362826	31073	331753	0.69	NA	Illnesses of siblings: Diabetes || id:UKB-b:18042	MRC-IEU	2018	0	Binary		Illnesses of siblings: Diabetes	Illnesses of siblings: Diabetes || MRC-IEU || 2018	TRUE	mrbase	NA	NA	NA	NA	NA	NA	NA	1001	0.003	7.921e-14	293723	NA	NA	SD (years)	Years of schooling || id:1001	reported	mrbase	TRUE	1001	2	TRUE
rs7033137	C	G	C	G	0.016	-0.000606986	0.7743	0.74196	FALSE	TRUE	FALSE	UKB-b:18042	0.000750911	362826	31073	331753	0.42	NA	Illnesses of siblings: Diabetes || id:UKB-b:18042	MRC-IEU	2018	0	Binary		Illnesses of siblings: Diabetes	Illnesses of siblings: Diabetes || MRC-IEU || 2018	TRUE	mrbase	TRUE	rs7033137	rs2781530	G	C	T	C	1001	0.003	2.139e-08	293723	NA	NA	SD (years)	Years of schooling || id:1001	reported	mrbase	TRUE	1001	2	TRUE
rs7146434	A	G	A	G	-0.014	0.00125922	0.5653	0.549891	FALSE	FALSE	FALSE	UKB-b:18042	0.000660001	362826	31073	331753	0.056	NA	Illnesses of siblings: Diabetes || id:UKB-b:18042	MRC-IEU	2018	0	Binary		Illnesses of siblings: Diabetes	Illnesses of siblings: Diabetes || MRC-IEU || 2018	TRUE	mrbase	NA	NA	NA	NA	NA	NA	NA	1001	0.002	3.742e-08	293723	NA	NA	SD (years)	Years of schooling || id:1001	reported	mrbase	TRUE	1001	2	TRUE
rs71537331	T	C	T	C	-0.017	0.00180307	0.3713	0.333072	FALSE	FALSE	FALSE	UKB-b:18042	0.000696118	362826	31073	331753	0.0096	NA	Illnesses of siblings: Diabetes || id:UKB-b:18042	MRC-IEU	2018	0	Binary		Illnesses of siblings: Diabetes	Illnesses of siblings: Diabetes || MRC-IEU || 2018	TRUE	mrbase	TRUE	rs71537331	rs3897821	T	C	G	A	1001	0.003	2.378e-10	293723	NA	NA	SD (years)	Years of schooling || id:1001	reported	mrbase	TRUE	1001	2	TRUE
rs7599488	T	C	T	C	-0.017	0.0016917	0.4254	0.42585	FALSE	FALSE	FALSE	UKB-b:18042	0.000663156	362826	31073	331753	0.011	NA	Illnesses of siblings: Diabetes || id:UKB-b:18042	MRC-IEU	2018	0	Binary		Illnesses of siblings: Diabetes	Illnesses of siblings: Diabetes || MRC-IEU || 2018	TRUE	mrbase	NA	NA	NA	NA	NA	NA	NA	1001	0.002	2.046e-11	293723	NA	NA	SD (years)	Years of schooling || id:1001	reported	mrbase	TRUE	1001	2	TRUE
rs766406	T	G	T	G	0.014	0.000202318	0.6194	0.636405	FALSE	FALSE	FALSE	UKB-b:18042	0.000681412	362826	31073	331753	0.77	NA	Illnesses of siblings: Diabetes || id:UKB-b:18042	MRC-IEU	2018	0	Binary		Illnesses of siblings: Diabetes	Illnesses of siblings: Diabetes || MRC-IEU || 2018	TRUE	mrbase	NA	NA	NA	NA	NA	NA	NA	1001	0.003	1.888e-08	293723	NA	NA	SD (years)	Years of schooling || id:1001	reported	mrbase	TRUE	1001	2	TRUE
rs7757476	A	G	A	G	0.02	-0.00116102	0.2313	0.187411	FALSE	FALSE	FALSE	UKB-b:18042	0.000855916	362826	31073	331753	0.17	NA	Illnesses of siblings: Diabetes || id:UKB-b:18042	MRC-IEU	2018	0	Binary		Illnesses of siblings: Diabetes	Illnesses of siblings: Diabetes || MRC-IEU || 2018	TRUE	mrbase	NA	NA	NA	NA	NA	NA	NA	1001	0.003	9.369e-10	293723	NA	NA	SD (years)	Years of schooling || id:1001	reported	mrbase	TRUE	1001	2	TRUE
rs7948975	T	C	T	C	0.014	-0.00103641	0.6586	0.607769	FALSE	FALSE	FALSE	UKB-b:18042	0.00067208	362826	31073	331753	0.12	NA	Illnesses of siblings: Diabetes || id:UKB-b:18042	MRC-IEU	2018	0	Binary		Illnesses of siblings: Diabetes	Illnesses of siblings: Diabetes || MRC-IEU || 2018	TRUE	mrbase	TRUE	rs7948975	rs7949089	C	T	C	T	1001	0.003	3.829e-08	293723	NA	NA	SD (years)	Years of schooling || id:1001	reported	mrbase	TRUE	1001	2	TRUE
rs7964899	A	G	A	G	0.017	-0.000533936	0.4571	0.432988	FALSE	FALSE	FALSE	UKB-b:18042	0.000661937	362826	31073	331753	0.42	NA	Illnesses of siblings: Diabetes || id:UKB-b:18042	MRC-IEU	2018	0	Binary		Illnesses of siblings: Diabetes	Illnesses of siblings: Diabetes || MRC-IEU || 2018	TRUE	mrbase	NA	NA	NA	NA	NA	NA	NA	1001	0.002	1.992e-11	293723	NA	NA	SD (years)	Years of schooling || id:1001	reported	mrbase	TRUE	1001	2	TRUE
rs8049439	T	C	T	C	0.015	-0.00104905	0.6549	0.598613	FALSE	FALSE	FALSE	UKB-b:18042	0.00066927	362826	31073	331753	0.12	NA	Illnesses of siblings: Diabetes || id:UKB-b:18042	MRC-IEU	2018	0	Binary		Illnesses of siblings: Diabetes	Illnesses of siblings: Diabetes || MRC-IEU || 2018	TRUE	mrbase	NA	NA	NA	NA	NA	NA	NA	1001	0.003	2.686e-09	293723	NA	NA	SD (years)	Years of schooling || id:1001	reported	mrbase	TRUE	1001	2	TRUE
rs9527702	A	G	A	G	0.023	-0.00112267	0.7631	0.724539	FALSE	FALSE	FALSE	UKB-b:18042	0.000734507	362826	31073	331753	0.13	NA	Illnesses of siblings: Diabetes || id:UKB-b:18042	MRC-IEU	2018	0	Binary		Illnesses of siblings: Diabetes	Illnesses of siblings: Diabetes || MRC-IEU || 2018	TRUE	mrbase	NA	NA	NA	NA	NA	NA	NA	1001	0.003	4.989e-17	293723	NA	NA	SD (years)	Years of schooling || id:1001	reported	mrbase	TRUE	1001	2	TRUE
rs9556958	T	C	T	C	-0.015	0.000899432	0.5019	0.524463	FALSE	FALSE	FALSE	UKB-b:18042	0.000661076	362826	31073	331753	0.17	NA	Illnesses of siblings: Diabetes || id:UKB-b:18042	MRC-IEU	2018	0	Binary		Illnesses of siblings: Diabetes	Illnesses of siblings: Diabetes || MRC-IEU || 2018	TRUE	mrbase	NA	NA	NA	NA	NA	NA	NA	1001	0.002	1.891e-09	293723	NA	NA	SD (years)	Years of schooling || id:1001	reported	mrbase	TRUE	1001	2	TRUE
rs9616906	A	G	A	G	0.015	-0.000415866	0.4515	0.441358	FALSE	FALSE	FALSE	UKB-b:18042	0.0006605	362826	31073	331753	0.53	NA	Illnesses of siblings: Diabetes || id:UKB-b:18042	MRC-IEU	2018	0	Binary		Illnesses of siblings: Diabetes	Illnesses of siblings: Diabetes || MRC-IEU || 2018	TRUE	mrbase	NA	NA	NA	NA	NA	NA	NA	1001	0.003	1.733e-09	293723	NA	NA	SD (years)	Years of schooling || id:1001	reported	mrbase	TRUE	1001	2	TRUE
rs9739070	A	G	A	G	0.024	-0.00204063	0.2295	0.204884	FALSE	FALSE	FALSE	UKB-b:18042	0.000814306	362826	31073	331753	0.012	NA	Illnesses of siblings: Diabetes || id:UKB-b:18042	MRC-IEU	2018	0	Binary		Illnesses of siblings: Diabetes	Illnesses of siblings: Diabetes || MRC-IEU || 2018	TRUE	mrbase	NA	NA	NA	NA	NA	NA	NA	1001	0.003	3.954e-16	293723	NA	NA	SD (years)	Years of schooling || id:1001	reported	mrbase	TRUE	1001	2	TRUE
rs9792504	A	G	A	G	-0.018	0.000101782	0.694	0.670029	FALSE	FALSE	FALSE	UKB-b:18042	0.00069702	362826	31073	331753	0.88	NA	Illnesses of siblings: Diabetes || id:UKB-b:18042	MRC-IEU	2018	0	Binary		Illnesses of siblings: Diabetes	Illnesses of siblings: Diabetes || MRC-IEU || 2018	TRUE	mrbase	TRUE	rs9792504	rs4741597	G	A	T	C	1001	0.003	3.247e-12	293723	NA	NA	SD (years)	Years of schooling || id:1001	reported	mrbase	TRUE	1001	2	TRUE

## Sheet: 3.Mom_T2D
Table 3. SNP characteristics for MR of Education Years on mother having T2D.
SNP	effect_allele.exposure	other_allele.exposure	effect_allele.outcome	other_allele.outcome	beta.exposure	beta.outcome	eaf.exposure	eaf.outcome	remove	palindromic	ambiguous	id.outcome	se.outcome	samplesize.outcome	ncase.outcome	ncontrol.outcome	pval.outcome	units.outcome	outcome	consortium.outcome	year.outcome	pmid.outcome	category.outcome	subcategory.outcome	originalname.outcome	outcome.deprecated	mr_keep.outcome	data_source.outcome	proxy.outcome	target_snp.outcome	proxy_snp.outcome	target_a1.outcome	target_a2.outcome	proxy_a1.outcome	proxy_a2.outcome	id.exposure	se.exposure	pval.exposure	samplesize.exposure	ncase.exposure	ncontrol.exposure	units.exposure	exposure	pval_origin.exposure	data_source.exposure	mr_keep.exposure	id	action	mr_keep
rs10006235	T	C	T	C	-0.015	-7.70863e-05	0.2873	0.270423	FALSE	FALSE	FALSE	UKB-b:16451	0.000715109	423892	40091	383801	0.91	NA	Illnesses of mother: Diabetes || id:UKB-b:16451	MRC-IEU	2018	0	Binary		Illnesses of mother: Diabetes	Illnesses of mother: Diabetes || MRC-IEU || 2018	TRUE	mrbase	NA	NA	NA	NA	NA	NA	NA	1001	0.003	2.631e-08	293723	NA	NA	SD (years)	Years of schooling || id:1001	reported	mrbase	TRUE	1001	2	TRUE
rs1008078	T	C	T	C	-0.016	0.000844714	0.3731	0.394953	FALSE	FALSE	FALSE	UKB-b:16451	0.000651334	423892	40091	383801	0.19	NA	Illnesses of mother: Diabetes || id:UKB-b:16451	MRC-IEU	2018	0	Binary		Illnesses of mother: Diabetes	Illnesses of mother: Diabetes || MRC-IEU || 2018	TRUE	mrbase	NA	NA	NA	NA	NA	NA	NA	1001	0.003	7.882e-11	293723	NA	NA	SD (years)	Years of schooling || id:1001	reported	mrbase	TRUE	1001	2	TRUE
rs1035578	A	G	A	G	-0.013	-0.000510416	0.569	0.530841	FALSE	FALSE	FALSE	UKB-b:16451	0.000640009	423892	40091	383801	0.43	NA	Illnesses of mother: Diabetes || id:UKB-b:16451	MRC-IEU	2018	0	Binary		Illnesses of mother: Diabetes	Illnesses of mother: Diabetes || MRC-IEU || 2018	TRUE	mrbase	NA	NA	NA	NA	NA	NA	NA	1001	0.002	4.707e-08	293723	NA	NA	SD (years)	Years of schooling || id:1001	reported	mrbase	TRUE	1001	2	TRUE
rs10483349	A	G	A	G	-0.019	2.2154e-05	0.8302	0.817277	FALSE	FALSE	FALSE	UKB-b:16451	0.000822486	423892	40091	383801	0.98	NA	Illnesses of mother: Diabetes || id:UKB-b:16451	MRC-IEU	2018	0	Binary		Illnesses of mother: Diabetes	Illnesses of mother: Diabetes || MRC-IEU || 2018	TRUE	mrbase	NA	NA	NA	NA	NA	NA	NA	1001	0.003	3.023e-09	293723	NA	NA	SD (years)	Years of schooling || id:1001	reported	mrbase	TRUE	1001	2	TRUE
rs10772644	C	G	C	G	0.021	-0.000632056	0.8713	0.892674	FALSE	TRUE	FALSE	UKB-b:16451	0.00103057	423892	40091	383801	0.54	NA	Illnesses of mother: Diabetes || id:UKB-b:16451	MRC-IEU	2018	0	Binary		Illnesses of mother: Diabetes	Illnesses of mother: Diabetes || MRC-IEU || 2018	TRUE	mrbase	NA	NA	NA	NA	NA	NA	NA	1001	0.004	4.112e-08	293723	NA	NA	SD (years)	Years of schooling || id:1001	reported	mrbase	TRUE	1001	2	TRUE
rs10831912	T	C	T	C	-0.015	0.000414347	0.403	0.398537	FALSE	FALSE	FALSE	UKB-b:16451	0.000651668	423892	40091	383801	0.52	NA	Illnesses of mother: Diabetes || id:UKB-b:16451	MRC-IEU	2018	0	Binary		Illnesses of mother: Diabetes	Illnesses of mother: Diabetes || MRC-IEU || 2018	TRUE	mrbase	NA	NA	NA	NA	NA	NA	NA	1001	0.003	1.225e-08	293723	NA	NA	SD (years)	Years of schooling || id:1001	reported	mrbase	TRUE	1001	2	TRUE
rs1106761	A	G	A	G	-0.017	0.00152382	0.3601	0.383918	FALSE	FALSE	FALSE	UKB-b:16451	0.000661245	423892	40091	383801	0.021	NA	Illnesses of mother: Diabetes || id:UKB-b:16451	MRC-IEU	2018	0	Binary		Illnesses of mother: Diabetes	Illnesses of mother: Diabetes || MRC-IEU || 2018	TRUE	mrbase	NA	NA	NA	NA	NA	NA	NA	1001	0.003	4.076e-11	293723	NA	NA	SD (years)	Years of schooling || id:1001	reported	mrbase	TRUE	1001	2	TRUE
rs111321694	T	C	T	C	-0.018	0.0013603	0.1828	0.176052	FALSE	FALSE	FALSE	UKB-b:16451	0.000835257	423892	40091	383801	0.1	NA	Illnesses of mother: Diabetes || id:UKB-b:16451	MRC-IEU	2018	0	Binary		Illnesses of mother: Diabetes	Illnesses of mother: Diabetes || MRC-IEU || 2018	TRUE	mrbase	TRUE	rs111321694	rs113889916	T	C	G	A	1001	0.003	4.234e-08	293723	NA	NA	SD (years)	Years of schooling || id:1001	reported	mrbase	TRUE	1001	2	TRUE
rs11191193	A	G	A	G	0.019	0.000316425	0.6511	0.648862	FALSE	FALSE	FALSE	UKB-b:16451	0.000667248	423892	40091	383801	0.64	NA	Illnesses of mother: Diabetes || id:UKB-b:16451	MRC-IEU	2018	0	Binary		Illnesses of mother: Diabetes	Illnesses of mother: Diabetes || MRC-IEU || 2018	TRUE	mrbase	NA	NA	NA	NA	NA	NA	NA	1001	0.003	6.967e-13	293723	NA	NA	SD (years)	Years of schooling || id:1001	reported	mrbase	TRUE	1001	2	TRUE
rs11222416	T	C	T	C	-0.015	0.000468804	0.416	0.505766	FALSE	FALSE	FALSE	UKB-b:16451	0.000635332	423892	40091	383801	0.46	NA	Illnesses of mother: Diabetes || id:UKB-b:16451	MRC-IEU	2018	0	Binary		Illnesses of mother: Diabetes	Illnesses of mother: Diabetes || MRC-IEU || 2018	TRUE	mrbase	TRUE	rs11222416	rs7940465	T	C	T	C	1001	0.003	1.167e-08	293723	NA	NA	SD (years)	Years of schooling || id:1001	reported	mrbase	TRUE	1001	2	TRUE
rs11588857	A	G	A	G	0.022	-0.000703976	0.209	0.209262	FALSE	FALSE	FALSE	UKB-b:16451	0.000780199	423892	40091	383801	0.37	NA	Illnesses of mother: Diabetes || id:UKB-b:16451	MRC-IEU	2018	0	Binary		Illnesses of mother: Diabetes	Illnesses of mother: Diabetes || MRC-IEU || 2018	TRUE	mrbase	NA	NA	NA	NA	NA	NA	NA	1001	0.003	1.314e-12	293723	NA	NA	SD (years)	Years of schooling || id:1001	reported	mrbase	TRUE	1001	2	TRUE
rs11687170	T	C	T	C	0.024	-0.000668286	0.8284	0.832879	FALSE	FALSE	FALSE	UKB-b:16451	0.000851187	423892	40091	383801	0.43	NA	Illnesses of mother: Diabetes || id:UKB-b:16451	MRC-IEU	2018	0	Binary		Illnesses of mother: Diabetes	Illnesses of mother: Diabetes || MRC-IEU || 2018	TRUE	mrbase	NA	NA	NA	NA	NA	NA	NA	1001	0.004	3.479e-09	293723	NA	NA	SD (years)	Years of schooling || id:1001	reported	mrbase	TRUE	1001	2	TRUE
rs11726992	T	C	T	C	0.014	-0.000217362	0.6455	0.577004	FALSE	FALSE	FALSE	UKB-b:16451	0.000644265	423892	40091	383801	0.74	NA	Illnesses of mother: Diabetes || id:UKB-b:16451	MRC-IEU	2018	0	Binary		Illnesses of mother: Diabetes	Illnesses of mother: Diabetes || MRC-IEU || 2018	TRUE	mrbase	TRUE	rs11726992	rs4690912	C	T	G	T	1001	0.003	2.58e-08	293723	NA	NA	SD (years)	Years of schooling || id:1001	reported	mrbase	TRUE	1001	2	TRUE
rs12410444	A	G	A	G	-0.018	0.000224458	0.7183	0.701665	FALSE	FALSE	FALSE	UKB-b:16451	0.000693429	423892	40091	383801	0.75	NA	Illnesses of mother: Diabetes || id:UKB-b:16451	MRC-IEU	2018	0	Binary		Illnesses of mother: Diabetes	Illnesses of mother: Diabetes || MRC-IEU || 2018	TRUE	mrbase	NA	NA	NA	NA	NA	NA	NA	1001	0.003	2.136e-11	293723	NA	NA	SD (years)	Years of schooling || id:1001	reported	mrbase	TRUE	1001	2	TRUE
rs12514965	T	C	T	C	0.018	-0.000317726	0.7388	0.765694	FALSE	FALSE	FALSE	UKB-b:16451	0.000749673	423892	40091	383801	0.67	NA	Illnesses of mother: Diabetes || id:UKB-b:16451	MRC-IEU	2018	0	Binary		Illnesses of mother: Diabetes	Illnesses of mother: Diabetes || MRC-IEU || 2018	TRUE	mrbase	NA	NA	NA	NA	NA	NA	NA	1001	0.003	5.123e-10	293723	NA	NA	SD (years)	Years of schooling || id:1001	reported	mrbase	TRUE	1001	2	TRUE
rs12900061	A	G	A	G	0.021	0.000248709	0.1623	0.170349	FALSE	FALSE	FALSE	UKB-b:16451	0.00084359	423892	40091	383801	0.77	NA	Illnesses of mother: Diabetes || id:UKB-b:16451	MRC-IEU	2018	0	Binary		Illnesses of mother: Diabetes	Illnesses of mother: Diabetes || MRC-IEU || 2018	TRUE	mrbase	TRUE	rs12900061	rs28602458	A	G	A	G	1001	0.003	2.458e-10	293723	NA	NA	SD (years)	Years of schooling || id:1001	reported	mrbase	TRUE	1001	2	TRUE
rs12962421	A	G	A	G	-0.014	0.00126595	0.5373	0.575761	FALSE	FALSE	FALSE	UKB-b:16451	0.00064282	423892	40091	383801	0.049	NA	Illnesses of mother: Diabetes || id:UKB-b:16451	MRC-IEU	2018	0	Binary		Illnesses of mother: Diabetes	Illnesses of mother: Diabetes || MRC-IEU || 2018	TRUE	mrbase	NA	NA	NA	NA	NA	NA	NA	1001	0.002	1.495e-08	293723	NA	NA	SD (years)	Years of schooling || id:1001	reported	mrbase	TRUE	1001	2	TRUE
rs12969294	A	G	A	G	-0.018	0.000107451	0.3787	0.339196	FALSE	FALSE	FALSE	UKB-b:16451	0.000672048	423892	40091	383801	0.87	NA	Illnesses of mother: Diabetes || id:UKB-b:16451	MRC-IEU	2018	0	Binary		Illnesses of mother: Diabetes	Illnesses of mother: Diabetes || MRC-IEU || 2018	TRUE	mrbase	NA	NA	NA	NA	NA	NA	NA	1001	0.003	1.114e-11	293723	NA	NA	SD (years)	Years of schooling || id:1001	reported	mrbase	TRUE	1001	2	TRUE
rs12987662	A	C	A	C	0.022	-0.000682049	0.3787	0.401792	FALSE	FALSE	FALSE	UKB-b:16451	0.000648256	423892	40091	383801	0.29	NA	Illnesses of mother: Diabetes || id:UKB-b:16451	MRC-IEU	2018	0	Binary		Illnesses of mother: Diabetes	Illnesses of mother: Diabetes || MRC-IEU || 2018	TRUE	mrbase	NA	NA	NA	NA	NA	NA	NA	1001	0.003	3.247e-18	293723	NA	NA	SD (years)	Years of schooling || id:1001	reported	mrbase	TRUE	1001	2	TRUE
rs13010288	T	G	T	G	0.02	-0.000742512	0.1119	0.133998	FALSE	FALSE	FALSE	UKB-b:16451	0.00093482	423892	40091	383801	0.43	NA	Illnesses of mother: Diabetes || id:UKB-b:16451	MRC-IEU	2018	0	Binary		Illnesses of mother: Diabetes	Illnesses of mother: Diabetes || MRC-IEU || 2018	TRUE	mrbase	NA	NA	NA	NA	NA	NA	NA	1001	0.004	2.212e-08	293723	NA	NA	SD (years)	Years of schooling || id:1001	reported	mrbase	TRUE	1001	2	TRUE
rs1378214	T	C	T	C	-0.016	0.000171448	0.3825	0.380234	FALSE	FALSE	FALSE	UKB-b:16451	0.000653965	423892	40091	383801	0.79	NA	Illnesses of mother: Diabetes || id:UKB-b:16451	MRC-IEU	2018	0	Binary		Illnesses of mother: Diabetes	Illnesses of mother: Diabetes || MRC-IEU || 2018	TRUE	mrbase	NA	NA	NA	NA	NA	NA	NA	1001	0.003	1.202e-10	293723	NA	NA	SD (years)	Years of schooling || id:1001	reported	mrbase	TRUE	1001	2	TRUE
rs1396967	T	C	T	C	-0.015	0.00070934	0.6063	0.6951	FALSE	FALSE	FALSE	UKB-b:16451	0.000763627	423892	40091	383801	0.35	NA	Illnesses of mother: Diabetes || id:UKB-b:16451	MRC-IEU	2018	0	Binary		Illnesses of mother: Diabetes	Illnesses of mother: Diabetes || MRC-IEU || 2018	TRUE	mrbase	TRUE	rs1396967	rs10995426	C	T	C	T	1001	0.003	2.901e-09	293723	NA	NA	SD (years)	Years of schooling || id:1001	reported	mrbase	TRUE	1001	2	TRUE
rs141979783	T	C	T	C	0.037	-0.00312627	0.05224	0.045004	FALSE	FALSE	FALSE	UKB-b:16451	0.00156972	423892	40091	383801	0.046	NA	Illnesses of mother: Diabetes || id:UKB-b:16451	MRC-IEU	2018	0	Binary		Illnesses of mother: Diabetes	Illnesses of mother: Diabetes || MRC-IEU || 2018	TRUE	mrbase	NA	NA	NA	NA	NA	NA	NA	1001	0.006	6.67e-09	293723	NA	NA	SD (years)	Years of schooling || id:1001	reported	mrbase	TRUE	1001	2	TRUE
rs1424580	T	C	T	C	0.018	-8.4916e-05	0.8004	0.801963	FALSE	FALSE	FALSE	UKB-b:16451	0.000796704	423892	40091	383801	0.92	NA	Illnesses of mother: Diabetes || id:UKB-b:16451	MRC-IEU	2018	0	Binary		Illnesses of mother: Diabetes	Illnesses of mother: Diabetes || MRC-IEU || 2018	TRUE	mrbase	NA	NA	NA	NA	NA	NA	NA	1001	0.003	9.583e-09	293723	NA	NA	SD (years)	Years of schooling || id:1001	reported	mrbase	TRUE	1001	2	TRUE
rs152590	C	G	C	G	0.014	-0.000184347	0.3433	0.346448	FALSE	TRUE	FALSE	UKB-b:16451	0.000667226	423892	40091	383801	0.78	NA	Illnesses of mother: Diabetes || id:UKB-b:16451	MRC-IEU	2018	0	Binary		Illnesses of mother: Diabetes	Illnesses of mother: Diabetes || MRC-IEU || 2018	TRUE	mrbase	NA	NA	NA	NA	NA	NA	NA	1001	0.003	4.832e-08	293723	NA	NA	SD (years)	Years of schooling || id:1001	reported	mrbase	TRUE	1001	2	TRUE
rs16845580	T	C	T	C	0.016	0.000141827	0.6306	0.621847	FALSE	FALSE	FALSE	UKB-b:16451	0.000656658	423892	40091	383801	0.83	NA	Illnesses of mother: Diabetes || id:UKB-b:16451	MRC-IEU	2018	0	Binary		Illnesses of mother: Diabetes	Illnesses of mother: Diabetes || MRC-IEU || 2018	TRUE	mrbase	NA	NA	NA	NA	NA	NA	NA	1001	0.003	2.067e-10	293723	NA	NA	SD (years)	Years of schooling || id:1001	reported	mrbase	TRUE	1001	2	TRUE
rs17425572	A	G	A	G	0.014	-0.000159026	0.4403	0.472684	FALSE	FALSE	FALSE	UKB-b:16451	0.000637124	423892	40091	383801	0.8	NA	Illnesses of mother: Diabetes || id:UKB-b:16451	MRC-IEU	2018	0	Binary		Illnesses of mother: Diabetes	Illnesses of mother: Diabetes || MRC-IEU || 2018	TRUE	mrbase	NA	NA	NA	NA	NA	NA	NA	1001	0.002	4.584e-08	293723	NA	NA	SD (years)	Years of schooling || id:1001	reported	mrbase	TRUE	1001	2	TRUE
rs17824247	T	C	T	C	-0.018	-0.000287192	0.5802	0.59127	FALSE	FALSE	FALSE	UKB-b:16451	0.000646666	423892	40091	383801	0.66	NA	Illnesses of mother: Diabetes || id:UKB-b:16451	MRC-IEU	2018	0	Binary		Illnesses of mother: Diabetes	Illnesses of mother: Diabetes || MRC-IEU || 2018	TRUE	mrbase	NA	NA	NA	NA	NA	NA	NA	1001	0.003	5.291e-13	293723	NA	NA	SD (years)	Years of schooling || id:1001	reported	mrbase	TRUE	1001	2	TRUE
rs2456973	A	C	A	C	-0.018	0.00165338	0.6791	0.658273	FALSE	FALSE	FALSE	UKB-b:16451	0.000668662	423892	40091	383801	0.013	NA	Illnesses of mother: Diabetes || id:UKB-b:16451	MRC-IEU	2018	0	Binary		Illnesses of mother: Diabetes	Illnesses of mother: Diabetes || MRC-IEU || 2018	TRUE	mrbase	NA	NA	NA	NA	NA	NA	NA	1001	0.003	1.576e-12	293723	NA	NA	SD (years)	Years of schooling || id:1001	reported	mrbase	TRUE	1001	2	TRUE
rs28420834	A	G	A	G	-0.015	-0.000577395	0.4291	0.398922	FALSE	FALSE	FALSE	UKB-b:16451	0.000647908	423892	40091	383801	0.37	NA	Illnesses of mother: Diabetes || id:UKB-b:16451	MRC-IEU	2018	0	Binary		Illnesses of mother: Diabetes	Illnesses of mother: Diabetes || MRC-IEU || 2018	TRUE	mrbase	TRUE	rs28420834	rs4270132	A	G	A	G	1001	0.003	1.549e-09	293723	NA	NA	SD (years)	Years of schooling || id:1001	reported	mrbase	TRUE	1001	2	TRUE
rs3095075	A	G	A	G	-0.014	0.0010332	0.5504	0.554303	FALSE	FALSE	FALSE	UKB-b:16451	0.000643236	423892	40091	383801	0.11	NA	Illnesses of mother: Diabetes || id:UKB-b:16451	MRC-IEU	2018	0	Binary		Illnesses of mother: Diabetes	Illnesses of mother: Diabetes || MRC-IEU || 2018	TRUE	mrbase	NA	NA	NA	NA	NA	NA	NA	1001	0.002	3.531e-08	293723	NA	NA	SD (years)	Years of schooling || id:1001	reported	mrbase	TRUE	1001	2	TRUE
rs320700	A	G	A	G	0.016	-2.79107e-06	0.6343	0.638282	FALSE	FALSE	FALSE	UKB-b:16451	0.000661423	423892	40091	383801	1	NA	Illnesses of mother: Diabetes || id:UKB-b:16451	MRC-IEU	2018	0	Binary		Illnesses of mother: Diabetes	Illnesses of mother: Diabetes || MRC-IEU || 2018	TRUE	mrbase	NA	NA	NA	NA	NA	NA	NA	1001	0.003	1.499e-09	293723	NA	NA	SD (years)	Years of schooling || id:1001	reported	mrbase	TRUE	1001	2	TRUE
rs34305371	A	G	A	G	0.036	0.000360209	0.08769	0.101397	FALSE	FALSE	FALSE	UKB-b:16451	0.00105136	423892	40091	383801	0.73	NA	Illnesses of mother: Diabetes || id:UKB-b:16451	MRC-IEU	2018	0	Binary		Illnesses of mother: Diabetes	Illnesses of mother: Diabetes || MRC-IEU || 2018	TRUE	mrbase	NA	NA	NA	NA	NA	NA	NA	1001	0.004	2.344e-16	293723	NA	NA	SD (years)	Years of schooling || id:1001	reported	mrbase	TRUE	1001	2	TRUE
rs34344888	A	G	A	G	-0.016	-1.03561e-05	0.3974	0.395026	FALSE	FALSE	FALSE	UKB-b:16451	0.000649904	423892	40091	383801	0.99	NA	Illnesses of mother: Diabetes || id:UKB-b:16451	MRC-IEU	2018	0	Binary		Illnesses of mother: Diabetes	Illnesses of mother: Diabetes || MRC-IEU || 2018	TRUE	mrbase	NA	NA	NA	NA	NA	NA	NA	1001	0.003	1.11e-10	293723	NA	NA	SD (years)	Years of schooling || id:1001	reported	mrbase	TRUE	1001	2	TRUE
rs35771425	T	C	T	C	0.019	0.000272163	0.7948	0.780347	FALSE	FALSE	FALSE	UKB-b:16451	0.000766766	423892	40091	383801	0.72	NA	Illnesses of mother: Diabetes || id:UKB-b:16451	MRC-IEU	2018	0	Binary		Illnesses of mother: Diabetes	Illnesses of mother: Diabetes || MRC-IEU || 2018	TRUE	mrbase	NA	NA	NA	NA	NA	NA	NA	1001	0.003	2.615e-10	293723	NA	NA	SD (years)	Years of schooling || id:1001	reported	mrbase	TRUE	1001	2	TRUE
rs4240470	C	G	C	G	0.016	5.26198e-05	0.7071	0.704544	FALSE	TRUE	FALSE	UKB-b:16451	0.000697014	423892	40091	383801	0.94	NA	Illnesses of mother: Diabetes || id:UKB-b:16451	MRC-IEU	2018	0	Binary		Illnesses of mother: Diabetes	Illnesses of mother: Diabetes || MRC-IEU || 2018	TRUE	mrbase	NA	NA	NA	NA	NA	NA	NA	1001	0.003	2.634e-09	293723	NA	NA	SD (years)	Years of schooling || id:1001	reported	mrbase	TRUE	1001	2	TRUE
rs4244613	A	G	A	G	-0.014	0.000145821	0.416	0.444917	FALSE	FALSE	FALSE	UKB-b:16451	0.000646949	423892	40091	383801	0.82	NA	Illnesses of mother: Diabetes || id:UKB-b:16451	MRC-IEU	2018	0	Binary		Illnesses of mother: Diabetes	Illnesses of mother: Diabetes || MRC-IEU || 2018	TRUE	mrbase	NA	NA	NA	NA	NA	NA	NA	1001	0.003	9.937e-09	293723	NA	NA	SD (years)	Years of schooling || id:1001	reported	mrbase	TRUE	1001	2	TRUE
rs4468571	A	G	A	G	-0.014	0.000200609	0.5765	0.55994	FALSE	FALSE	FALSE	UKB-b:16451	0.000638775	423892	40091	383801	0.75	NA	Illnesses of mother: Diabetes || id:UKB-b:16451	MRC-IEU	2018	0	Binary		Illnesses of mother: Diabetes	Illnesses of mother: Diabetes || MRC-IEU || 2018	TRUE	mrbase	NA	NA	NA	NA	NA	NA	NA	1001	0.003	2.587e-08	293723	NA	NA	SD (years)	Years of schooling || id:1001	reported	mrbase	TRUE	1001	2	TRUE
rs4478846	T	C	T	C	0.018	-0.000669334	0.8526	0.835815	FALSE	FALSE	FALSE	UKB-b:16451	0.000857521	423892	40091	383801	0.44	NA	Illnesses of mother: Diabetes || id:UKB-b:16451	MRC-IEU	2018	0	Binary		Illnesses of mother: Diabetes	Illnesses of mother: Diabetes || MRC-IEU || 2018	TRUE	mrbase	NA	NA	NA	NA	NA	NA	NA	1001	0.003	1.933e-08	293723	NA	NA	SD (years)	Years of schooling || id:1001	reported	mrbase	TRUE	1001	2	TRUE
rs4800490	A	C	A	C	-0.015	0.00156525	0.5429	0.504941	FALSE	FALSE	FALSE	UKB-b:16451	0.00063507	423892	40091	383801	0.014	NA	Illnesses of mother: Diabetes || id:UKB-b:16451	MRC-IEU	2018	0	Binary		Illnesses of mother: Diabetes	Illnesses of mother: Diabetes || MRC-IEU || 2018	TRUE	mrbase	NA	NA	NA	NA	NA	NA	NA	1001	0.002	2.13e-09	293723	NA	NA	SD (years)	Years of schooling || id:1001	reported	mrbase	TRUE	1001	2	TRUE
rs4863692	T	G	T	G	0.018	-0.000406466	0.334	0.329253	FALSE	FALSE	FALSE	UKB-b:16451	0.000676873	423892	40091	383801	0.55	NA	Illnesses of mother: Diabetes || id:UKB-b:16451	MRC-IEU	2018	0	Binary		Illnesses of mother: Diabetes	Illnesses of mother: Diabetes || MRC-IEU || 2018	TRUE	mrbase	NA	NA	NA	NA	NA	NA	NA	1001	0.003	3.798e-12	293723	NA	NA	SD (years)	Years of schooling || id:1001	reported	mrbase	TRUE	1001	2	TRUE
rs4974424	A	G	A	G	-0.019	0.00130463	0.8265	0.839128	FALSE	FALSE	FALSE	UKB-b:16451	0.000866625	423892	40091	383801	0.13	NA	Illnesses of mother: Diabetes || id:UKB-b:16451	MRC-IEU	2018	0	Binary		Illnesses of mother: Diabetes	Illnesses of mother: Diabetes || MRC-IEU || 2018	TRUE	mrbase	NA	NA	NA	NA	NA	NA	NA	1001	0.003	2.637e-08	293723	NA	NA	SD (years)	Years of schooling || id:1001	reported	mrbase	TRUE	1001	2	TRUE
rs523934	A	G	A	G	0.015	0.00032558	0.416	0.39808	FALSE	FALSE	FALSE	UKB-b:16451	0.00064877	423892	40091	383801	0.62	NA	Illnesses of mother: Diabetes || id:UKB-b:16451	MRC-IEU	2018	0	Binary		Illnesses of mother: Diabetes	Illnesses of mother: Diabetes || MRC-IEU || 2018	TRUE	mrbase	NA	NA	NA	NA	NA	NA	NA	1001	0.003	1.089e-08	293723	NA	NA	SD (years)	Years of schooling || id:1001	reported	mrbase	TRUE	1001	2	TRUE
rs538628	C	G	C	G	-0.018	9.05425e-06	0.2444	0.214351	FALSE	TRUE	FALSE	UKB-b:16451	0.000772388	423892	40091	383801	0.99	NA	Illnesses of mother: Diabetes || id:UKB-b:16451	MRC-IEU	2018	0	Binary		Illnesses of mother: Diabetes	Illnesses of mother: Diabetes || MRC-IEU || 2018	TRUE	mrbase	NA	NA	NA	NA	NA	NA	NA	1001	0.003	2.155e-08	293723	NA	NA	SD (years)	Years of schooling || id:1001	reported	mrbase	TRUE	1001	2	TRUE
rs58694847	C	G	C	G	-0.018	0.000611275	0.3097	0.26251	FALSE	TRUE	FALSE	UKB-b:16451	0.00072481	423892	40091	383801	0.4	NA	Illnesses of mother: Diabetes || id:UKB-b:16451	MRC-IEU	2018	0	Binary		Illnesses of mother: Diabetes	Illnesses of mother: Diabetes || MRC-IEU || 2018	TRUE	mrbase	NA	NA	NA	NA	NA	NA	NA	1001	0.003	7.406e-11	293723	NA	NA	SD (years)	Years of schooling || id:1001	reported	mrbase	TRUE	1001	2	TRUE
rs61160187	A	G	A	G	-0.018	0.000682618	0.6194	0.607366	FALSE	FALSE	FALSE	UKB-b:16451	0.0006517	423892	40091	383801	0.29	NA	Illnesses of mother: Diabetes || id:UKB-b:16451	MRC-IEU	2018	0	Binary		Illnesses of mother: Diabetes	Illnesses of mother: Diabetes || MRC-IEU || 2018	TRUE	mrbase	NA	NA	NA	NA	NA	NA	NA	1001	0.003	5.929e-13	293723	NA	NA	SD (years)	Years of schooling || id:1001	reported	mrbase	TRUE	1001	2	TRUE
rs62100767	A	G	A	G	0.014	-0.000249632	0.6007	0.602653	FALSE	FALSE	FALSE	UKB-b:16451	0.000649166	423892	40091	383801	0.7	NA	Illnesses of mother: Diabetes || id:UKB-b:16451	MRC-IEU	2018	0	Binary		Illnesses of mother: Diabetes	Illnesses of mother: Diabetes || MRC-IEU || 2018	TRUE	mrbase	NA	NA	NA	NA	NA	NA	NA	1001	0.003	1.11e-08	293723	NA	NA	SD (years)	Years of schooling || id:1001	reported	mrbase	TRUE	1001	2	TRUE
rs62263923	A	G	A	G	-0.016	0.000356998	0.6437	0.646082	FALSE	FALSE	FALSE	UKB-b:16451	0.000667433	423892	40091	383801	0.59	NA	Illnesses of mother: Diabetes || id:UKB-b:16451	MRC-IEU	2018	0	Binary		Illnesses of mother: Diabetes	Illnesses of mother: Diabetes || MRC-IEU || 2018	TRUE	mrbase	NA	NA	NA	NA	NA	NA	NA	1001	0.003	1.628e-09	293723	NA	NA	SD (years)	Years of schooling || id:1001	reported	mrbase	TRUE	1001	2	TRUE
rs6882046	A	G	A	G	-0.021	-0.000463202	0.6866	0.731665	FALSE	FALSE	FALSE	UKB-b:16451	0.000723092	423892	40091	383801	0.52	NA	Illnesses of mother: Diabetes || id:UKB-b:16451	MRC-IEU	2018	0	Binary		Illnesses of mother: Diabetes	Illnesses of mother: Diabetes || MRC-IEU || 2018	TRUE	mrbase	NA	NA	NA	NA	NA	NA	NA	1001	0.003	7.921e-14	293723	NA	NA	SD (years)	Years of schooling || id:1001	reported	mrbase	TRUE	1001	2	TRUE
rs7033137	C	G	C	G	0.016	-0.000178334	0.7743	0.741976	FALSE	TRUE	FALSE	UKB-b:16451	0.000726235	423892	40091	383801	0.81	NA	Illnesses of mother: Diabetes || id:UKB-b:16451	MRC-IEU	2018	0	Binary		Illnesses of mother: Diabetes	Illnesses of mother: Diabetes || MRC-IEU || 2018	TRUE	mrbase	TRUE	rs7033137	rs2781530	G	C	T	C	1001	0.003	2.139e-08	293723	NA	NA	SD (years)	Years of schooling || id:1001	reported	mrbase	TRUE	1001	2	TRUE
rs7146434	A	G	A	G	-0.014	0.000958072	0.5653	0.550313	FALSE	FALSE	FALSE	UKB-b:16451	0.00063846	423892	40091	383801	0.13	NA	Illnesses of mother: Diabetes || id:UKB-b:16451	MRC-IEU	2018	0	Binary		Illnesses of mother: Diabetes	Illnesses of mother: Diabetes || MRC-IEU || 2018	TRUE	mrbase	NA	NA	NA	NA	NA	NA	NA	1001	0.002	3.742e-08	293723	NA	NA	SD (years)	Years of schooling || id:1001	reported	mrbase	TRUE	1001	2	TRUE
rs71537331	T	C	T	C	-0.017	0.00161534	0.3713	0.33331	FALSE	FALSE	FALSE	UKB-b:16451	0.000673137	423892	40091	383801	0.016	NA	Illnesses of mother: Diabetes || id:UKB-b:16451	MRC-IEU	2018	0	Binary		Illnesses of mother: Diabetes	Illnesses of mother: Diabetes || MRC-IEU || 2018	TRUE	mrbase	TRUE	rs71537331	rs3897821	T	C	G	A	1001	0.003	2.378e-10	293723	NA	NA	SD (years)	Years of schooling || id:1001	reported	mrbase	TRUE	1001	2	TRUE
rs7599488	T	C	T	C	-0.017	0.00134957	0.4254	0.426075	FALSE	FALSE	FALSE	UKB-b:16451	0.000640979	423892	40091	383801	0.035	NA	Illnesses of mother: Diabetes || id:UKB-b:16451	MRC-IEU	2018	0	Binary		Illnesses of mother: Diabetes	Illnesses of mother: Diabetes || MRC-IEU || 2018	TRUE	mrbase	NA	NA	NA	NA	NA	NA	NA	1001	0.002	2.046e-11	293723	NA	NA	SD (years)	Years of schooling || id:1001	reported	mrbase	TRUE	1001	2	TRUE
rs766406	T	G	T	G	0.014	-0.000624727	0.6194	0.63608	FALSE	FALSE	FALSE	UKB-b:16451	0.000659132	423892	40091	383801	0.34	NA	Illnesses of mother: Diabetes || id:UKB-b:16451	MRC-IEU	2018	0	Binary		Illnesses of mother: Diabetes	Illnesses of mother: Diabetes || MRC-IEU || 2018	TRUE	mrbase	NA	NA	NA	NA	NA	NA	NA	1001	0.003	1.888e-08	293723	NA	NA	SD (years)	Years of schooling || id:1001	reported	mrbase	TRUE	1001	2	TRUE
rs7757476	A	G	A	G	0.02	0.000431814	0.2313	0.187378	FALSE	FALSE	FALSE	UKB-b:16451	0.000827951	423892	40091	383801	0.6	NA	Illnesses of mother: Diabetes || id:UKB-b:16451	MRC-IEU	2018	0	Binary		Illnesses of mother: Diabetes	Illnesses of mother: Diabetes || MRC-IEU || 2018	TRUE	mrbase	NA	NA	NA	NA	NA	NA	NA	1001	0.003	9.369e-10	293723	NA	NA	SD (years)	Years of schooling || id:1001	reported	mrbase	TRUE	1001	2	TRUE
rs7948975	T	C	T	C	0.014	-1.99456e-05	0.6586	0.607262	FALSE	FALSE	FALSE	UKB-b:16451	0.00064973	423892	40091	383801	0.98	NA	Illnesses of mother: Diabetes || id:UKB-b:16451	MRC-IEU	2018	0	Binary		Illnesses of mother: Diabetes	Illnesses of mother: Diabetes || MRC-IEU || 2018	TRUE	mrbase	TRUE	rs7948975	rs7949089	C	T	C	T	1001	0.003	3.829e-08	293723	NA	NA	SD (years)	Years of schooling || id:1001	reported	mrbase	TRUE	1001	2	TRUE
rs7964899	A	G	A	G	0.017	0.000103999	0.4571	0.433201	FALSE	FALSE	FALSE	UKB-b:16451	0.00064024	423892	40091	383801	0.87	NA	Illnesses of mother: Diabetes || id:UKB-b:16451	MRC-IEU	2018	0	Binary		Illnesses of mother: Diabetes	Illnesses of mother: Diabetes || MRC-IEU || 2018	TRUE	mrbase	NA	NA	NA	NA	NA	NA	NA	1001	0.002	1.992e-11	293723	NA	NA	SD (years)	Years of schooling || id:1001	reported	mrbase	TRUE	1001	2	TRUE
rs8049439	T	C	T	C	0.015	-0.00084282	0.6549	0.597854	FALSE	FALSE	FALSE	UKB-b:16451	0.000647019	423892	40091	383801	0.19	NA	Illnesses of mother: Diabetes || id:UKB-b:16451	MRC-IEU	2018	0	Binary		Illnesses of mother: Diabetes	Illnesses of mother: Diabetes || MRC-IEU || 2018	TRUE	mrbase	NA	NA	NA	NA	NA	NA	NA	1001	0.003	2.686e-09	293723	NA	NA	SD (years)	Years of schooling || id:1001	reported	mrbase	TRUE	1001	2	TRUE
rs9556958	T	C	T	C	-0.015	0.00158731	0.5019	0.524157	FALSE	FALSE	FALSE	UKB-b:16451	0.000639311	423892	40091	383801	0.013	NA	Illnesses of mother: Diabetes || id:UKB-b:16451	MRC-IEU	2018	0	Binary		Illnesses of mother: Diabetes	Illnesses of mother: Diabetes || MRC-IEU || 2018	TRUE	mrbase	NA	NA	NA	NA	NA	NA	NA	1001	0.002	1.891e-09	293723	NA	NA	SD (years)	Years of schooling || id:1001	reported	mrbase	TRUE	1001	2	TRUE
rs9616906	A	G	A	G	0.015	-0.000240098	0.4515	0.441505	FALSE	FALSE	FALSE	UKB-b:16451	0.000638815	423892	40091	383801	0.71	NA	Illnesses of mother: Diabetes || id:UKB-b:16451	MRC-IEU	2018	0	Binary		Illnesses of mother: Diabetes	Illnesses of mother: Diabetes || MRC-IEU || 2018	TRUE	mrbase	NA	NA	NA	NA	NA	NA	NA	1001	0.003	1.733e-09	293723	NA	NA	SD (years)	Years of schooling || id:1001	reported	mrbase	TRUE	1001	2	TRUE
rs9739070	A	G	A	G	0.024	-0.00145279	0.2295	0.204768	FALSE	FALSE	FALSE	UKB-b:16451	0.000787999	423892	40091	383801	0.065	NA	Illnesses of mother: Diabetes || id:UKB-b:16451	MRC-IEU	2018	0	Binary		Illnesses of mother: Diabetes	Illnesses of mother: Diabetes || MRC-IEU || 2018	TRUE	mrbase	NA	NA	NA	NA	NA	NA	NA	1001	0.003	3.954e-16	293723	NA	NA	SD (years)	Years of schooling || id:1001	reported	mrbase	TRUE	1001	2	TRUE
rs9792504	A	G	A	G	-0.018	0.00091903	0.694	0.669953	FALSE	FALSE	FALSE	UKB-b:16451	0.000674131	423892	40091	383801	0.17	NA	Illnesses of mother: Diabetes || id:UKB-b:16451	MRC-IEU	2018	0	Binary		Illnesses of mother: Diabetes	Illnesses of mother: Diabetes || MRC-IEU || 2018	TRUE	mrbase	TRUE	rs9792504	rs4741597	G	A	T	C	1001	0.003	3.247e-12	293723	NA	NA	SD (years)	Years of schooling || id:1001	reported	mrbase	TRUE	1001	2	TRUE

## Sheet: 4.Dad_T2D
Table 4. SNP characteristics for MR of Education Years on father having T2D.
SNP	effect_allele.exposure	other_allele.exposure	effect_allele.outcome	other_allele.outcome	beta.exposure	beta.outcome	eaf.exposure	eaf.outcome	remove	palindromic	ambiguous	id.outcome	se.outcome	samplesize.outcome	ncase.outcome	ncontrol.outcome	pval.outcome	units.outcome	outcome	consortium.outcome	year.outcome	pmid.outcome	category.outcome	subcategory.outcome	originalname.outcome	outcome.deprecated	mr_keep.outcome	data_source.outcome	proxy.outcome	target_snp.outcome	proxy_snp.outcome	target_a1.outcome	target_a2.outcome	proxy_a1.outcome	proxy_a2.outcome	id.exposure	se.exposure	pval.exposure	samplesize.exposure	ncase.exposure	ncontrol.exposure	units.exposure	exposure	pval_origin.exposure	data_source.exposure	mr_keep.exposure	id	action	mr_keep
rs10006235	T	C	T	C	-0.015	-0.00113659	0.2873	0.270287	FALSE	FALSE	FALSE	UKB-b:20211	0.000743993	400687	38850	361837	0.13	NA	Illnesses of father: Diabetes || id:UKB-b:20211	MRC-IEU	2018	0	Binary		Illnesses of father: Diabetes	Illnesses of father: Diabetes || MRC-IEU || 2018	TRUE	mrbase	NA	NA	NA	NA	NA	NA	NA	1001	0.003	2.631e-08	293723	NA	NA	SD (years)	Years of schooling || id:1001	reported	mrbase	TRUE	1001	2	TRUE
rs1008078	T	C	T	C	-0.016	0.000552933	0.3731	0.394299	FALSE	FALSE	FALSE	UKB-b:20211	0.000677145	400687	38850	361837	0.41	NA	Illnesses of father: Diabetes || id:UKB-b:20211	MRC-IEU	2018	0	Binary		Illnesses of father: Diabetes	Illnesses of father: Diabetes || MRC-IEU || 2018	TRUE	mrbase	NA	NA	NA	NA	NA	NA	NA	1001	0.003	7.882e-11	293723	NA	NA	SD (years)	Years of schooling || id:1001	reported	mrbase	TRUE	1001	2	TRUE
rs1035578	A	G	A	G	-0.013	-9.46899e-05	0.569	0.530789	FALSE	FALSE	FALSE	UKB-b:20211	0.000665265	400687	38850	361837	0.89	NA	Illnesses of father: Diabetes || id:UKB-b:20211	MRC-IEU	2018	0	Binary		Illnesses of father: Diabetes	Illnesses of father: Diabetes || MRC-IEU || 2018	TRUE	mrbase	NA	NA	NA	NA	NA	NA	NA	1001	0.002	4.707e-08	293723	NA	NA	SD (years)	Years of schooling || id:1001	reported	mrbase	TRUE	1001	2	TRUE
rs10483349	A	G	A	G	-0.019	-0.000348112	0.8302	0.816875	FALSE	FALSE	FALSE	UKB-b:20211	0.000854881	400687	38850	361837	0.68	NA	Illnesses of father: Diabetes || id:UKB-b:20211	MRC-IEU	2018	0	Binary		Illnesses of father: Diabetes	Illnesses of father: Diabetes || MRC-IEU || 2018	TRUE	mrbase	NA	NA	NA	NA	NA	NA	NA	1001	0.003	3.023e-09	293723	NA	NA	SD (years)	Years of schooling || id:1001	reported	mrbase	TRUE	1001	2	TRUE
rs10772644	C	G	C	G	0.021	-0.000206881	0.8713	0.892675	FALSE	TRUE	FALSE	UKB-b:20211	0.00107169	400687	38850	361837	0.85	NA	Illnesses of father: Diabetes || id:UKB-b:20211	MRC-IEU	2018	0	Binary		Illnesses of father: Diabetes	Illnesses of father: Diabetes || MRC-IEU || 2018	TRUE	mrbase	NA	NA	NA	NA	NA	NA	NA	1001	0.004	4.112e-08	293723	NA	NA	SD (years)	Years of schooling || id:1001	reported	mrbase	TRUE	1001	2	TRUE
rs10831912	T	C	T	C	-0.015	0.000337507	0.403	0.398675	FALSE	FALSE	FALSE	UKB-b:20211	0.000677753	400687	38850	361837	0.62	NA	Illnesses of father: Diabetes || id:UKB-b:20211	MRC-IEU	2018	0	Binary		Illnesses of father: Diabetes	Illnesses of father: Diabetes || MRC-IEU || 2018	TRUE	mrbase	NA	NA	NA	NA	NA	NA	NA	1001	0.003	1.225e-08	293723	NA	NA	SD (years)	Years of schooling || id:1001	reported	mrbase	TRUE	1001	2	TRUE
rs1106761	A	G	A	G	-0.017	0.00134819	0.3601	0.38375	FALSE	FALSE	FALSE	UKB-b:20211	0.000687389	400687	38850	361837	0.05	NA	Illnesses of father: Diabetes || id:UKB-b:20211	MRC-IEU	2018	0	Binary		Illnesses of father: Diabetes	Illnesses of father: Diabetes || MRC-IEU || 2018	TRUE	mrbase	NA	NA	NA	NA	NA	NA	NA	1001	0.003	4.076e-11	293723	NA	NA	SD (years)	Years of schooling || id:1001	reported	mrbase	TRUE	1001	2	TRUE
rs111321694	T	C	T	C	-0.018	0.000281363	0.1828	0.175944	FALSE	FALSE	FALSE	UKB-b:20211	0.000868504	400687	38850	361837	0.75	NA	Illnesses of father: Diabetes || id:UKB-b:20211	MRC-IEU	2018	0	Binary		Illnesses of father: Diabetes	Illnesses of father: Diabetes || MRC-IEU || 2018	TRUE	mrbase	TRUE	rs111321694	rs113889916	T	C	G	A	1001	0.003	4.234e-08	293723	NA	NA	SD (years)	Years of schooling || id:1001	reported	mrbase	TRUE	1001	2	TRUE
rs11191193	A	G	A	G	0.019	-0.000539652	0.6511	0.648913	FALSE	FALSE	FALSE	UKB-b:20211	0.00069353	400687	38850	361837	0.44	NA	Illnesses of father: Diabetes || id:UKB-b:20211	MRC-IEU	2018	0	Binary		Illnesses of father: Diabetes	Illnesses of father: Diabetes || MRC-IEU || 2018	TRUE	mrbase	NA	NA	NA	NA	NA	NA	NA	1001	0.003	6.967e-13	293723	NA	NA	SD (years)	Years of schooling || id:1001	reported	mrbase	TRUE	1001	2	TRUE
rs11588857	A	G	A	G	0.022	-0.00091853	0.209	0.208971	FALSE	FALSE	FALSE	UKB-b:20211	0.000811598	400687	38850	361837	0.26	NA	Illnesses of father: Diabetes || id:UKB-b:20211	MRC-IEU	2018	0	Binary		Illnesses of father: Diabetes	Illnesses of father: Diabetes || MRC-IEU || 2018	TRUE	mrbase	NA	NA	NA	NA	NA	NA	NA	1001	0.003	1.314e-12	293723	NA	NA	SD (years)	Years of schooling || id:1001	reported	mrbase	TRUE	1001	2	TRUE
rs11687170	T	C	T	C	0.024	-0.00016919	0.8284	0.832574	FALSE	FALSE	FALSE	UKB-b:20211	0.000884756	400687	38850	361837	0.85	NA	Illnesses of father: Diabetes || id:UKB-b:20211	MRC-IEU	2018	0	Binary		Illnesses of father: Diabetes	Illnesses of father: Diabetes || MRC-IEU || 2018	TRUE	mrbase	NA	NA	NA	NA	NA	NA	NA	1001	0.004	3.479e-09	293723	NA	NA	SD (years)	Years of schooling || id:1001	reported	mrbase	TRUE	1001	2	TRUE
rs11726992	T	C	T	C	0.014	0.00013545	0.6455	0.577038	FALSE	FALSE	FALSE	UKB-b:20211	0.000669831	400687	38850	361837	0.84	NA	Illnesses of father: Diabetes || id:UKB-b:20211	MRC-IEU	2018	0	Binary		Illnesses of father: Diabetes	Illnesses of father: Diabetes || MRC-IEU || 2018	TRUE	mrbase	TRUE	rs11726992	rs4690912	C	T	G	T	1001	0.003	2.58e-08	293723	NA	NA	SD (years)	Years of schooling || id:1001	reported	mrbase	TRUE	1001	2	TRUE
rs12410444	A	G	A	G	-0.018	-0.000260594	0.7183	0.701335	FALSE	FALSE	FALSE	UKB-b:20211	0.000720923	400687	38850	361837	0.72	NA	Illnesses of father: Diabetes || id:UKB-b:20211	MRC-IEU	2018	0	Binary		Illnesses of father: Diabetes	Illnesses of father: Diabetes || MRC-IEU || 2018	TRUE	mrbase	NA	NA	NA	NA	NA	NA	NA	1001	0.003	2.136e-11	293723	NA	NA	SD (years)	Years of schooling || id:1001	reported	mrbase	TRUE	1001	2	TRUE
rs12514965	T	C	T	C	0.018	-0.00134293	0.7388	0.76563	FALSE	FALSE	FALSE	UKB-b:20211	0.000779204	400687	38850	361837	0.085	NA	Illnesses of father: Diabetes || id:UKB-b:20211	MRC-IEU	2018	0	Binary		Illnesses of father: Diabetes	Illnesses of father: Diabetes || MRC-IEU || 2018	TRUE	mrbase	NA	NA	NA	NA	NA	NA	NA	1001	0.003	5.123e-10	293723	NA	NA	SD (years)	Years of schooling || id:1001	reported	mrbase	TRUE	1001	2	TRUE
rs12761761	T	C	T	C	0.017	0.000950462	0.2071	0.250408	FALSE	FALSE	FALSE	UKB-b:20211	0.000762392	400687	38850	361837	0.21	NA	Illnesses of father: Diabetes || id:UKB-b:20211	MRC-IEU	2018	0	Binary		Illnesses of father: Diabetes	Illnesses of father: Diabetes || MRC-IEU || 2018	TRUE	mrbase	NA	NA	NA	NA	NA	NA	NA	1001	0.003	3.188e-08	293723	NA	NA	SD (years)	Years of schooling || id:1001	reported	mrbase	TRUE	1001	2	TRUE
rs12962421	A	G	A	G	-0.014	0.00104528	0.5373	0.575397	FALSE	FALSE	FALSE	UKB-b:20211	0.000668012	400687	38850	361837	0.12	NA	Illnesses of father: Diabetes || id:UKB-b:20211	MRC-IEU	2018	0	Binary		Illnesses of father: Diabetes	Illnesses of father: Diabetes || MRC-IEU || 2018	TRUE	mrbase	NA	NA	NA	NA	NA	NA	NA	1001	0.002	1.495e-08	293723	NA	NA	SD (years)	Years of schooling || id:1001	reported	mrbase	TRUE	1001	2	TRUE
rs12969294	A	G	A	G	-0.018	0.00145469	0.3787	0.338964	FALSE	FALSE	FALSE	UKB-b:20211	0.000698946	400687	38850	361837	0.037	NA	Illnesses of father: Diabetes || id:UKB-b:20211	MRC-IEU	2018	0	Binary		Illnesses of father: Diabetes	Illnesses of father: Diabetes || MRC-IEU || 2018	TRUE	mrbase	NA	NA	NA	NA	NA	NA	NA	1001	0.003	1.114e-11	293723	NA	NA	SD (years)	Years of schooling || id:1001	reported	mrbase	TRUE	1001	2	TRUE
rs12987662	A	C	A	C	0.022	0.000454922	0.3787	0.401808	FALSE	FALSE	FALSE	UKB-b:20211	0.000674062	400687	38850	361837	0.5	NA	Illnesses of father: Diabetes || id:UKB-b:20211	MRC-IEU	2018	0	Binary		Illnesses of father: Diabetes	Illnesses of father: Diabetes || MRC-IEU || 2018	TRUE	mrbase	NA	NA	NA	NA	NA	NA	NA	1001	0.003	3.247e-18	293723	NA	NA	SD (years)	Years of schooling || id:1001	reported	mrbase	TRUE	1001	2	TRUE
rs13010288	T	G	T	G	0.02	0.000146828	0.1119	0.133875	FALSE	FALSE	FALSE	UKB-b:20211	0.000972637	400687	38850	361837	0.88	NA	Illnesses of father: Diabetes || id:UKB-b:20211	MRC-IEU	2018	0	Binary		Illnesses of father: Diabetes	Illnesses of father: Diabetes || MRC-IEU || 2018	TRUE	mrbase	NA	NA	NA	NA	NA	NA	NA	1001	0.004	2.212e-08	293723	NA	NA	SD (years)	Years of schooling || id:1001	reported	mrbase	TRUE	1001	2	TRUE
rs13421974	T	C	T	C	0.014	-0.000641355	0.5224	0.552573	FALSE	FALSE	FALSE	UKB-b:20211	0.000663892	400687	38850	361837	0.33	NA	Illnesses of father: Diabetes || id:UKB-b:20211	MRC-IEU	2018	0	Binary		Illnesses of father: Diabetes	Illnesses of father: Diabetes || MRC-IEU || 2018	TRUE	mrbase	NA	NA	NA	NA	NA	NA	NA	1001	0.002	8.964e-09	293723	NA	NA	SD (years)	Years of schooling || id:1001	reported	mrbase	TRUE	1001	2	TRUE
rs1378214	T	C	T	C	-0.016	-0.000950544	0.3825	0.380239	FALSE	FALSE	FALSE	UKB-b:20211	0.000679848	400687	38850	361837	0.16	NA	Illnesses of father: Diabetes || id:UKB-b:20211	MRC-IEU	2018	0	Binary		Illnesses of father: Diabetes	Illnesses of father: Diabetes || MRC-IEU || 2018	TRUE	mrbase	NA	NA	NA	NA	NA	NA	NA	1001	0.003	1.202e-10	293723	NA	NA	SD (years)	Years of schooling || id:1001	reported	mrbase	TRUE	1001	2	TRUE
rs1382358	T	C	T	C	0.021	0.00130154	0.90672	0.870133	FALSE	FALSE	FALSE	UKB-b:20211	0.000983057	400687	38850	361837	0.19	NA	Illnesses of father: Diabetes || id:UKB-b:20211	MRC-IEU	2018	0	Binary		Illnesses of father: Diabetes	Illnesses of father: Diabetes || MRC-IEU || 2018	TRUE	mrbase	NA	NA	NA	NA	NA	NA	NA	1001	0.004	3.174e-08	293723	NA	NA	SD (years)	Years of schooling || id:1001	reported	mrbase	TRUE	1001	2	TRUE
rs1396967	T	C	T	C	-0.015	3.69791e-05	0.6063	0.695172	FALSE	FALSE	FALSE	UKB-b:20211	0.000793971	400687	38850	361837	0.96	NA	Illnesses of father: Diabetes || id:UKB-b:20211	MRC-IEU	2018	0	Binary		Illnesses of father: Diabetes	Illnesses of father: Diabetes || MRC-IEU || 2018	TRUE	mrbase	TRUE	rs1396967	rs10995426	C	T	C	T	1001	0.003	2.901e-09	293723	NA	NA	SD (years)	Years of schooling || id:1001	reported	mrbase	TRUE	1001	2	TRUE
rs141979783	T	C	T	C	0.037	-0.000348819	0.05224	0.045035	FALSE	FALSE	FALSE	UKB-b:20211	0.00163148	400687	38850	361837	0.83	NA	Illnesses of father: Diabetes || id:UKB-b:20211	MRC-IEU	2018	0	Binary		Illnesses of father: Diabetes	Illnesses of father: Diabetes || MRC-IEU || 2018	TRUE	mrbase	NA	NA	NA	NA	NA	NA	NA	1001	0.006	6.67e-09	293723	NA	NA	SD (years)	Years of schooling || id:1001	reported	mrbase	TRUE	1001	2	TRUE
rs1424580	T	C	T	C	0.018	0.000198988	0.8004	0.801805	FALSE	FALSE	FALSE	UKB-b:20211	0.000828301	400687	38850	361837	0.81	NA	Illnesses of father: Diabetes || id:UKB-b:20211	MRC-IEU	2018	0	Binary		Illnesses of father: Diabetes	Illnesses of father: Diabetes || MRC-IEU || 2018	TRUE	mrbase	NA	NA	NA	NA	NA	NA	NA	1001	0.003	9.583e-09	293723	NA	NA	SD (years)	Years of schooling || id:1001	reported	mrbase	TRUE	1001	2	TRUE
rs152590	C	G	C	G	0.014	0.000165132	0.3433	0.346536	FALSE	TRUE	FALSE	UKB-b:20211	0.000693677	400687	38850	361837	0.81	NA	Illnesses of father: Diabetes || id:UKB-b:20211	MRC-IEU	2018	0	Binary		Illnesses of father: Diabetes	Illnesses of father: Diabetes || MRC-IEU || 2018	TRUE	mrbase	NA	NA	NA	NA	NA	NA	NA	1001	0.003	4.832e-08	293723	NA	NA	SD (years)	Years of schooling || id:1001	reported	mrbase	TRUE	1001	2	TRUE
rs16845580	T	C	T	C	0.016	0.000935436	0.6306	0.621855	FALSE	FALSE	FALSE	UKB-b:20211	0.000682556	400687	38850	361837	0.17	NA	Illnesses of father: Diabetes || id:UKB-b:20211	MRC-IEU	2018	0	Binary		Illnesses of father: Diabetes	Illnesses of father: Diabetes || MRC-IEU || 2018	TRUE	mrbase	NA	NA	NA	NA	NA	NA	NA	1001	0.003	2.067e-10	293723	NA	NA	SD (years)	Years of schooling || id:1001	reported	mrbase	TRUE	1001	2	TRUE
rs17824247	T	C	T	C	-0.018	0.000795311	0.5802	0.591256	FALSE	FALSE	FALSE	UKB-b:20211	0.000672338	400687	38850	361837	0.24	NA	Illnesses of father: Diabetes || id:UKB-b:20211	MRC-IEU	2018	0	Binary		Illnesses of father: Diabetes	Illnesses of father: Diabetes || MRC-IEU || 2018	TRUE	mrbase	NA	NA	NA	NA	NA	NA	NA	1001	0.003	5.291e-13	293723	NA	NA	SD (years)	Years of schooling || id:1001	reported	mrbase	TRUE	1001	2	TRUE
rs2456973	A	C	A	C	-0.018	0.000679912	0.6791	0.658166	FALSE	FALSE	FALSE	UKB-b:20211	0.000695189	400687	38850	361837	0.33	NA	Illnesses of father: Diabetes || id:UKB-b:20211	MRC-IEU	2018	0	Binary		Illnesses of father: Diabetes	Illnesses of father: Diabetes || MRC-IEU || 2018	TRUE	mrbase	NA	NA	NA	NA	NA	NA	NA	1001	0.003	1.576e-12	293723	NA	NA	SD (years)	Years of schooling || id:1001	reported	mrbase	TRUE	1001	2	TRUE
rs28420834	A	G	A	G	-0.015	0.00125708	0.4291	0.398772	FALSE	FALSE	FALSE	UKB-b:20211	0.000674063	400687	38850	361837	0.062	NA	Illnesses of father: Diabetes || id:UKB-b:20211	MRC-IEU	2018	0	Binary		Illnesses of father: Diabetes	Illnesses of father: Diabetes || MRC-IEU || 2018	TRUE	mrbase	TRUE	rs28420834	rs4270132	A	G	A	G	1001	0.003	1.549e-09	293723	NA	NA	SD (years)	Years of schooling || id:1001	reported	mrbase	TRUE	1001	2	TRUE
rs3095075	A	G	A	G	-0.014	0.000419289	0.5504	0.55431	FALSE	FALSE	FALSE	UKB-b:20211	0.000668787	400687	38850	361837	0.53	NA	Illnesses of father: Diabetes || id:UKB-b:20211	MRC-IEU	2018	0	Binary		Illnesses of father: Diabetes	Illnesses of father: Diabetes || MRC-IEU || 2018	TRUE	mrbase	NA	NA	NA	NA	NA	NA	NA	1001	0.002	3.531e-08	293723	NA	NA	SD (years)	Years of schooling || id:1001	reported	mrbase	TRUE	1001	2	TRUE
rs320700	A	G	A	G	0.016	-0.000278745	0.6343	0.638396	FALSE	FALSE	FALSE	UKB-b:20211	0.000687526	400687	38850	361837	0.69	NA	Illnesses of father: Diabetes || id:UKB-b:20211	MRC-IEU	2018	0	Binary		Illnesses of father: Diabetes	Illnesses of father: Diabetes || MRC-IEU || 2018	TRUE	mrbase	NA	NA	NA	NA	NA	NA	NA	1001	0.003	1.499e-09	293723	NA	NA	SD (years)	Years of schooling || id:1001	reported	mrbase	TRUE	1001	2	TRUE
rs34344888	A	G	A	G	-0.016	-0.000598712	0.3974	0.394997	FALSE	FALSE	FALSE	UKB-b:20211	0.000676089	400687	38850	361837	0.38	NA	Illnesses of father: Diabetes || id:UKB-b:20211	MRC-IEU	2018	0	Binary		Illnesses of father: Diabetes	Illnesses of father: Diabetes || MRC-IEU || 2018	TRUE	mrbase	NA	NA	NA	NA	NA	NA	NA	1001	0.003	1.11e-10	293723	NA	NA	SD (years)	Years of schooling || id:1001	reported	mrbase	TRUE	1001	2	TRUE
rs35771425	T	C	T	C	0.019	-0.000563167	0.7948	0.780108	FALSE	FALSE	FALSE	UKB-b:20211	0.000796822	400687	38850	361837	0.48	NA	Illnesses of father: Diabetes || id:UKB-b:20211	MRC-IEU	2018	0	Binary		Illnesses of father: Diabetes	Illnesses of father: Diabetes || MRC-IEU || 2018	TRUE	mrbase	NA	NA	NA	NA	NA	NA	NA	1001	0.003	2.615e-10	293723	NA	NA	SD (years)	Years of schooling || id:1001	reported	mrbase	TRUE	1001	2	TRUE
rs4240470	C	G	C	G	0.016	-0.000982497	0.7071	0.704484	FALSE	TRUE	FALSE	UKB-b:20211	0.000724686	400687	38850	361837	0.18	NA	Illnesses of father: Diabetes || id:UKB-b:20211	MRC-IEU	2018	0	Binary		Illnesses of father: Diabetes	Illnesses of father: Diabetes || MRC-IEU || 2018	TRUE	mrbase	NA	NA	NA	NA	NA	NA	NA	1001	0.003	2.634e-09	293723	NA	NA	SD (years)	Years of schooling || id:1001	reported	mrbase	TRUE	1001	2	TRUE
rs4468571	A	G	A	G	-0.014	0.000469963	0.5765	0.559705	FALSE	FALSE	FALSE	UKB-b:20211	0.000664159	400687	38850	361837	0.48	NA	Illnesses of father: Diabetes || id:UKB-b:20211	MRC-IEU	2018	0	Binary		Illnesses of father: Diabetes	Illnesses of father: Diabetes || MRC-IEU || 2018	TRUE	mrbase	NA	NA	NA	NA	NA	NA	NA	1001	0.003	2.587e-08	293723	NA	NA	SD (years)	Years of schooling || id:1001	reported	mrbase	TRUE	1001	2	TRUE
rs4478846	T	C	T	C	0.018	-0.00039121	0.8526	0.836023	FALSE	FALSE	FALSE	UKB-b:20211	0.000891821	400687	38850	361837	0.66	NA	Illnesses of father: Diabetes || id:UKB-b:20211	MRC-IEU	2018	0	Binary		Illnesses of father: Diabetes	Illnesses of father: Diabetes || MRC-IEU || 2018	TRUE	mrbase	NA	NA	NA	NA	NA	NA	NA	1001	0.003	1.933e-08	293723	NA	NA	SD (years)	Years of schooling || id:1001	reported	mrbase	TRUE	1001	2	TRUE
rs4493682	C	G	C	G	0.019	-0.0002243	0.2034	0.181801	FALSE	TRUE	FALSE	UKB-b:20211	0.000856183	400687	38850	361837	0.79	NA	Illnesses of father: Diabetes || id:UKB-b:20211	MRC-IEU	2018	0	Binary		Illnesses of father: Diabetes	Illnesses of father: Diabetes || MRC-IEU || 2018	TRUE	mrbase	NA	NA	NA	NA	NA	NA	NA	1001	0.003	2.273e-08	293723	NA	NA	SD (years)	Years of schooling || id:1001	reported	mrbase	TRUE	1001	2	TRUE
rs4800490	A	C	A	C	-0.015	0.0011646	0.5429	0.5051	FALSE	FALSE	FALSE	UKB-b:20211	0.000660078	400687	38850	361837	0.078	NA	Illnesses of father: Diabetes || id:UKB-b:20211	MRC-IEU	2018	0	Binary		Illnesses of father: Diabetes	Illnesses of father: Diabetes || MRC-IEU || 2018	TRUE	mrbase	NA	NA	NA	NA	NA	NA	NA	1001	0.002	2.13e-09	293723	NA	NA	SD (years)	Years of schooling || id:1001	reported	mrbase	TRUE	1001	2	TRUE
rs4863692	T	G	T	G	0.018	-0.000164687	0.334	0.329274	FALSE	FALSE	FALSE	UKB-b:20211	0.000703875	400687	38850	361837	0.82	NA	Illnesses of father: Diabetes || id:UKB-b:20211	MRC-IEU	2018	0	Binary		Illnesses of father: Diabetes	Illnesses of father: Diabetes || MRC-IEU || 2018	TRUE	mrbase	NA	NA	NA	NA	NA	NA	NA	1001	0.003	3.798e-12	293723	NA	NA	SD (years)	Years of schooling || id:1001	reported	mrbase	TRUE	1001	2	TRUE
rs523934	A	G	A	G	0.015	-0.00106928	0.416	0.398361	FALSE	FALSE	FALSE	UKB-b:20211	0.000674335	400687	38850	361837	0.11	NA	Illnesses of father: Diabetes || id:UKB-b:20211	MRC-IEU	2018	0	Binary		Illnesses of father: Diabetes	Illnesses of father: Diabetes || MRC-IEU || 2018	TRUE	mrbase	NA	NA	NA	NA	NA	NA	NA	1001	0.003	1.089e-08	293723	NA	NA	SD (years)	Years of schooling || id:1001	reported	mrbase	TRUE	1001	2	TRUE
rs538628	C	G	C	G	-0.018	0.00119369	0.2444	0.214571	FALSE	TRUE	FALSE	UKB-b:20211	0.000803146	400687	38850	361837	0.14	NA	Illnesses of father: Diabetes || id:UKB-b:20211	MRC-IEU	2018	0	Binary		Illnesses of father: Diabetes	Illnesses of father: Diabetes || MRC-IEU || 2018	TRUE	mrbase	NA	NA	NA	NA	NA	NA	NA	1001	0.003	2.155e-08	293723	NA	NA	SD (years)	Years of schooling || id:1001	reported	mrbase	TRUE	1001	2	TRUE
rs58694847	C	G	C	G	-0.018	0.000937668	0.3097	0.262455	FALSE	TRUE	FALSE	UKB-b:20211	0.000753731	400687	38850	361837	0.21	NA	Illnesses of father: Diabetes || id:UKB-b:20211	MRC-IEU	2018	0	Binary		Illnesses of father: Diabetes	Illnesses of father: Diabetes || MRC-IEU || 2018	TRUE	mrbase	NA	NA	NA	NA	NA	NA	NA	1001	0.003	7.406e-11	293723	NA	NA	SD (years)	Years of schooling || id:1001	reported	mrbase	TRUE	1001	2	TRUE
rs61160187	A	G	A	G	-0.018	0.000648089	0.6194	0.607228	FALSE	FALSE	FALSE	UKB-b:20211	0.000677511	400687	38850	361837	0.34	NA	Illnesses of father: Diabetes || id:UKB-b:20211	MRC-IEU	2018	0	Binary		Illnesses of father: Diabetes	Illnesses of father: Diabetes || MRC-IEU || 2018	TRUE	mrbase	NA	NA	NA	NA	NA	NA	NA	1001	0.003	5.929e-13	293723	NA	NA	SD (years)	Years of schooling || id:1001	reported	mrbase	TRUE	1001	2	TRUE
rs62100767	A	G	A	G	0.014	-0.000596384	0.6007	0.60326	FALSE	FALSE	FALSE	UKB-b:20211	0.000675005	400687	38850	361837	0.38	NA	Illnesses of father: Diabetes || id:UKB-b:20211	MRC-IEU	2018	0	Binary		Illnesses of father: Diabetes	Illnesses of father: Diabetes || MRC-IEU || 2018	TRUE	mrbase	NA	NA	NA	NA	NA	NA	NA	1001	0.003	1.11e-08	293723	NA	NA	SD (years)	Years of schooling || id:1001	reported	mrbase	TRUE	1001	2	TRUE
rs62263923	A	G	A	G	-0.016	0.000163817	0.6437	0.645761	FALSE	FALSE	FALSE	UKB-b:20211	0.000694258	400687	38850	361837	0.81	NA	Illnesses of father: Diabetes || id:UKB-b:20211	MRC-IEU	2018	0	Binary		Illnesses of father: Diabetes	Illnesses of father: Diabetes || MRC-IEU || 2018	TRUE	mrbase	NA	NA	NA	NA	NA	NA	NA	1001	0.003	1.628e-09	293723	NA	NA	SD (years)	Years of schooling || id:1001	reported	mrbase	TRUE	1001	2	TRUE
rs6839705	A	C	A	C	0.017	0.000683444	0.3601	0.341197	FALSE	FALSE	FALSE	UKB-b:20211	0.000695873	400687	38850	361837	0.33	NA	Illnesses of father: Diabetes || id:UKB-b:20211	MRC-IEU	2018	0	Binary		Illnesses of father: Diabetes	Illnesses of father: Diabetes || MRC-IEU || 2018	TRUE	mrbase	NA	NA	NA	NA	NA	NA	NA	1001	0.003	1.715e-11	293723	NA	NA	SD (years)	Years of schooling || id:1001	reported	mrbase	TRUE	1001	2	TRUE
rs6882046	A	G	A	G	-0.021	0.000301066	0.6866	0.731657	FALSE	FALSE	FALSE	UKB-b:20211	0.000751869	400687	38850	361837	0.69	NA	Illnesses of father: Diabetes || id:UKB-b:20211	MRC-IEU	2018	0	Binary		Illnesses of father: Diabetes	Illnesses of father: Diabetes || MRC-IEU || 2018	TRUE	mrbase	NA	NA	NA	NA	NA	NA	NA	1001	0.003	7.921e-14	293723	NA	NA	SD (years)	Years of schooling || id:1001	reported	mrbase	TRUE	1001	2	TRUE
rs7029201	A	G	A	G	0.025	-0.000703954	0.4235	0.415989	FALSE	FALSE	FALSE	UKB-b:20211	0.000670369	400687	38850	361837	0.29	NA	Illnesses of father: Diabetes || id:UKB-b:20211	MRC-IEU	2018	0	Binary		Illnesses of father: Diabetes	Illnesses of father: Diabetes || MRC-IEU || 2018	TRUE	mrbase	NA	NA	NA	NA	NA	NA	NA	1001	0.003	6.135e-23	293723	NA	NA	SD (years)	Years of schooling || id:1001	reported	mrbase	TRUE	1001	2	TRUE
rs7033137	C	G	C	G	0.016	-0.000602364	0.7743	0.742012	FALSE	TRUE	FALSE	UKB-b:20211	0.000755105	400687	38850	361837	0.43	NA	Illnesses of father: Diabetes || id:UKB-b:20211	MRC-IEU	2018	0	Binary		Illnesses of father: Diabetes	Illnesses of father: Diabetes || MRC-IEU || 2018	TRUE	mrbase	TRUE	rs7033137	rs2781530	G	C	T	C	1001	0.003	2.139e-08	293723	NA	NA	SD (years)	Years of schooling || id:1001	reported	mrbase	TRUE	1001	2	TRUE
rs7599488	T	C	T	C	-0.017	0.000785549	0.4254	0.425583	FALSE	FALSE	FALSE	UKB-b:20211	0.000666956	400687	38850	361837	0.24	NA	Illnesses of father: Diabetes || id:UKB-b:20211	MRC-IEU	2018	0	Binary		Illnesses of father: Diabetes	Illnesses of father: Diabetes || MRC-IEU || 2018	TRUE	mrbase	NA	NA	NA	NA	NA	NA	NA	1001	0.002	2.046e-11	293723	NA	NA	SD (years)	Years of schooling || id:1001	reported	mrbase	TRUE	1001	2	TRUE
rs766406	T	G	T	G	0.014	-0.0013446	0.6194	0.636134	FALSE	FALSE	FALSE	UKB-b:20211	0.000685569	400687	38850	361837	0.05	NA	Illnesses of father: Diabetes || id:UKB-b:20211	MRC-IEU	2018	0	Binary		Illnesses of father: Diabetes	Illnesses of father: Diabetes || MRC-IEU || 2018	TRUE	mrbase	NA	NA	NA	NA	NA	NA	NA	1001	0.003	1.888e-08	293723	NA	NA	SD (years)	Years of schooling || id:1001	reported	mrbase	TRUE	1001	2	TRUE
rs7757476	A	G	A	G	0.02	-0.000449473	0.2313	0.187426	FALSE	FALSE	FALSE	UKB-b:20211	0.000860961	400687	38850	361837	0.6	NA	Illnesses of father: Diabetes || id:UKB-b:20211	MRC-IEU	2018	0	Binary		Illnesses of father: Diabetes	Illnesses of father: Diabetes || MRC-IEU || 2018	TRUE	mrbase	NA	NA	NA	NA	NA	NA	NA	1001	0.003	9.369e-10	293723	NA	NA	SD (years)	Years of schooling || id:1001	reported	mrbase	TRUE	1001	2	TRUE
rs7964899	A	G	A	G	0.017	0.000876937	0.4571	0.433195	FALSE	FALSE	FALSE	UKB-b:20211	0.000665803	400687	38850	361837	0.19	NA	Illnesses of father: Diabetes || id:UKB-b:20211	MRC-IEU	2018	0	Binary		Illnesses of father: Diabetes	Illnesses of father: Diabetes || MRC-IEU || 2018	TRUE	mrbase	NA	NA	NA	NA	NA	NA	NA	1001	0.002	1.992e-11	293723	NA	NA	SD (years)	Years of schooling || id:1001	reported	mrbase	TRUE	1001	2	TRUE
rs8049439	T	C	T	C	0.015	-0.00073062	0.6549	0.597991	FALSE	FALSE	FALSE	UKB-b:20211	0.000672706	400687	38850	361837	0.28	NA	Illnesses of father: Diabetes || id:UKB-b:20211	MRC-IEU	2018	0	Binary		Illnesses of father: Diabetes	Illnesses of father: Diabetes || MRC-IEU || 2018	TRUE	mrbase	NA	NA	NA	NA	NA	NA	NA	1001	0.003	2.686e-09	293723	NA	NA	SD (years)	Years of schooling || id:1001	reported	mrbase	TRUE	1001	2	TRUE
rs9527702	A	G	A	G	0.023	0.000105521	0.7631	0.724355	FALSE	FALSE	FALSE	UKB-b:20211	0.000738749	400687	38850	361837	0.89	NA	Illnesses of father: Diabetes || id:UKB-b:20211	MRC-IEU	2018	0	Binary		Illnesses of father: Diabetes	Illnesses of father: Diabetes || MRC-IEU || 2018	TRUE	mrbase	NA	NA	NA	NA	NA	NA	NA	1001	0.003	4.989e-17	293723	NA	NA	SD (years)	Years of schooling || id:1001	reported	mrbase	TRUE	1001	2	TRUE
rs9556958	T	C	T	C	-0.015	7.27269e-05	0.5019	0.524355	FALSE	FALSE	FALSE	UKB-b:20211	0.000664716	400687	38850	361837	0.91	NA	Illnesses of father: Diabetes || id:UKB-b:20211	MRC-IEU	2018	0	Binary		Illnesses of father: Diabetes	Illnesses of father: Diabetes || MRC-IEU || 2018	TRUE	mrbase	NA	NA	NA	NA	NA	NA	NA	1001	0.002	1.891e-09	293723	NA	NA	SD (years)	Years of schooling || id:1001	reported	mrbase	TRUE	1001	2	TRUE
rs9616906	A	G	A	G	0.015	6.75253e-05	0.4515	0.44166	FALSE	FALSE	FALSE	UKB-b:20211	0.000664343	400687	38850	361837	0.92	NA	Illnesses of father: Diabetes || id:UKB-b:20211	MRC-IEU	2018	0	Binary		Illnesses of father: Diabetes	Illnesses of father: Diabetes || MRC-IEU || 2018	TRUE	mrbase	NA	NA	NA	NA	NA	NA	NA	1001	0.003	1.733e-09	293723	NA	NA	SD (years)	Years of schooling || id:1001	reported	mrbase	TRUE	1001	2	TRUE
rs9739070	A	G	A	G	0.024	-0.00130776	0.2295	0.205102	FALSE	FALSE	FALSE	UKB-b:20211	0.000818612	400687	38850	361837	0.11	NA	Illnesses of father: Diabetes || id:UKB-b:20211	MRC-IEU	2018	0	Binary		Illnesses of father: Diabetes	Illnesses of father: Diabetes || MRC-IEU || 2018	TRUE	mrbase	NA	NA	NA	NA	NA	NA	NA	1001	0.003	3.954e-16	293723	NA	NA	SD (years)	Years of schooling || id:1001	reported	mrbase	TRUE	1001	2	TRUE
rs9792504	A	G	A	G	-0.018	0.000145862	0.694	0.670045	FALSE	FALSE	FALSE	UKB-b:20211	0.000700606	400687	38850	361837	0.84	NA	Illnesses of father: Diabetes || id:UKB-b:20211	MRC-IEU	2018	0	Binary		Illnesses of father: Diabetes	Illnesses of father: Diabetes || MRC-IEU || 2018	TRUE	mrbase	TRUE	rs9792504	rs4741597	G	A	T	C	1001	0.003	3.247e-12	293723	NA	NA	SD (years)	Years of schooling || id:1001	reported	mrbase	TRUE	1001	2	TRUE

## Sheet: 5.Physical_activity
Table 5. SNP characteristics for the MR of Education Years on (moderate) physical activity.
SNP	effect_allele.exposure	other_allele.exposure	effect_allele.outcome	other_allele.outcome	beta.exposure	beta.outcome	eaf.exposure	eaf.outcome	remove	palindromic	ambiguous	id.outcome	se.outcome	samplesize.outcome	ncase.outcome	ncontrol.outcome	pval.outcome	units.outcome	outcome	consortium.outcome	year.outcome	pmid.outcome	category.outcome	subcategory.outcome	originalname.outcome	outcome.deprecated	mr_keep.outcome	data_source.outcome	proxy.outcome	target_snp.outcome	proxy_snp.outcome	target_a1.outcome	target_a2.outcome	proxy_a1.outcome	proxy_a2.outcome	id.exposure	se.exposure	pval.exposure	samplesize.exposure	ncase.exposure	ncontrol.exposure	units.exposure	exposure	pval_origin.exposure	data_source.exposure	mr_keep.exposure	id	action	mr_keep
rs10006235	T	C	T	C	-0.015	0.00323524	0.2873	0.270482	FALSE	FALSE	FALSE	UKB-b:4710	0.00559908	440266	NA	NA	0.56	NA	Number of days/week of moderate physical activity 10+ minutes || id:UKB-b:4710	MRC-IEU	2018	0	Categorical Ordered		Number of days/week of moderate physical activity 10+ minutes	Number of days/week of moderate physical activity 10+ minutes || MRC-IEU || 2018	TRUE	mrbase	NA	NA	NA	NA	NA	NA	NA	1001	0.003	2.631e-08	293723	NA	NA	SD (years)	Years of schooling || id:1001	reported	mrbase	TRUE	1001	2	TRUE
rs1035578	A	G	A	G	-0.013	0.0115053	0.569	0.530835	FALSE	FALSE	FALSE	UKB-b:4710	0.00500945	440266	NA	NA	0.022	NA	Number of days/week of moderate physical activity 10+ minutes || id:UKB-b:4710	MRC-IEU	2018	0	Categorical Ordered		Number of days/week of moderate physical activity 10+ minutes	Number of days/week of moderate physical activity 10+ minutes || MRC-IEU || 2018	TRUE	mrbase	NA	NA	NA	NA	NA	NA	NA	1001	0.002	4.707e-08	293723	NA	NA	SD (years)	Years of schooling || id:1001	reported	mrbase	TRUE	1001	2	TRUE
rs10772644	C	G	C	G	0.021	-0.00505248	0.8713	0.892707	FALSE	TRUE	FALSE	UKB-b:4710	0.00807016	440266	NA	NA	0.53	NA	Number of days/week of moderate physical activity 10+ minutes || id:UKB-b:4710	MRC-IEU	2018	0	Categorical Ordered		Number of days/week of moderate physical activity 10+ minutes	Number of days/week of moderate physical activity 10+ minutes || MRC-IEU || 2018	TRUE	mrbase	NA	NA	NA	NA	NA	NA	NA	1001	0.004	4.112e-08	293723	NA	NA	SD (years)	Years of schooling || id:1001	reported	mrbase	TRUE	1001	2	TRUE
rs10831912	T	C	T	C	-0.015	0.00951344	0.403	0.398883	FALSE	FALSE	FALSE	UKB-b:4710	0.005101	440266	NA	NA	0.062	NA	Number of days/week of moderate physical activity 10+ minutes || id:UKB-b:4710	MRC-IEU	2018	0	Categorical Ordered		Number of days/week of moderate physical activity 10+ minutes	Number of days/week of moderate physical activity 10+ minutes || MRC-IEU || 2018	TRUE	mrbase	NA	NA	NA	NA	NA	NA	NA	1001	0.003	1.225e-08	293723	NA	NA	SD (years)	Years of schooling || id:1001	reported	mrbase	TRUE	1001	2	TRUE
rs111321694	T	C	T	C	-0.018	0.00679672	0.1828	0.176062	FALSE	FALSE	FALSE	UKB-b:4710	0.00654445	440266	NA	NA	0.3	NA	Number of days/week of moderate physical activity 10+ minutes || id:UKB-b:4710	MRC-IEU	2018	0	Categorical Ordered		Number of days/week of moderate physical activity 10+ minutes	Number of days/week of moderate physical activity 10+ minutes || MRC-IEU || 2018	TRUE	mrbase	TRUE	rs111321694	rs113889916	T	C	G	A	1001	0.003	4.234e-08	293723	NA	NA	SD (years)	Years of schooling || id:1001	reported	mrbase	TRUE	1001	2	TRUE
rs11687170	T	C	T	C	0.024	0.00363912	0.8284	0.832846	FALSE	FALSE	FALSE	UKB-b:4710	0.00666754	440266	NA	NA	0.59	NA	Number of days/week of moderate physical activity 10+ minutes || id:UKB-b:4710	MRC-IEU	2018	0	Categorical Ordered		Number of days/week of moderate physical activity 10+ minutes	Number of days/week of moderate physical activity 10+ minutes || MRC-IEU || 2018	TRUE	mrbase	NA	NA	NA	NA	NA	NA	NA	1001	0.004	3.479e-09	293723	NA	NA	SD (years)	Years of schooling || id:1001	reported	mrbase	TRUE	1001	2	TRUE
rs12410444	A	G	A	G	-0.018	-0.00201702	0.7183	0.701552	FALSE	FALSE	FALSE	UKB-b:4710	0.00543326	440266	NA	NA	0.71	NA	Number of days/week of moderate physical activity 10+ minutes || id:UKB-b:4710	MRC-IEU	2018	0	Categorical Ordered		Number of days/week of moderate physical activity 10+ minutes	Number of days/week of moderate physical activity 10+ minutes || MRC-IEU || 2018	TRUE	mrbase	NA	NA	NA	NA	NA	NA	NA	1001	0.003	2.136e-11	293723	NA	NA	SD (years)	Years of schooling || id:1001	reported	mrbase	TRUE	1001	2	TRUE
rs12514965	T	C	T	C	0.018	-0.0103379	0.7388	0.765499	FALSE	FALSE	FALSE	UKB-b:4710	0.00586784	440266	NA	NA	0.078	NA	Number of days/week of moderate physical activity 10+ minutes || id:UKB-b:4710	MRC-IEU	2018	0	Categorical Ordered		Number of days/week of moderate physical activity 10+ minutes	Number of days/week of moderate physical activity 10+ minutes || MRC-IEU || 2018	TRUE	mrbase	NA	NA	NA	NA	NA	NA	NA	1001	0.003	5.123e-10	293723	NA	NA	SD (years)	Years of schooling || id:1001	reported	mrbase	TRUE	1001	2	TRUE
rs12761761	T	C	T	C	0.017	-0.0112199	0.2071	0.250113	FALSE	FALSE	FALSE	UKB-b:4710	0.00574204	440266	NA	NA	0.051	NA	Number of days/week of moderate physical activity 10+ minutes || id:UKB-b:4710	MRC-IEU	2018	0	Categorical Ordered		Number of days/week of moderate physical activity 10+ minutes	Number of days/week of moderate physical activity 10+ minutes || MRC-IEU || 2018	TRUE	mrbase	NA	NA	NA	NA	NA	NA	NA	1001	0.003	3.188e-08	293723	NA	NA	SD (years)	Years of schooling || id:1001	reported	mrbase	TRUE	1001	2	TRUE
rs12900061	A	G	A	G	0.021	-0.00877112	0.1623	0.170705	FALSE	FALSE	FALSE	UKB-b:4710	0.00660123	440266	NA	NA	0.18	NA	Number of days/week of moderate physical activity 10+ minutes || id:UKB-b:4710	MRC-IEU	2018	0	Categorical Ordered		Number of days/week of moderate physical activity 10+ minutes	Number of days/week of moderate physical activity 10+ minutes || MRC-IEU || 2018	TRUE	mrbase	TRUE	rs12900061	rs28602458	A	G	A	G	1001	0.003	2.458e-10	293723	NA	NA	SD (years)	Years of schooling || id:1001	reported	mrbase	TRUE	1001	2	TRUE
rs12969294	A	G	A	G	-0.018	-0.00306379	0.3787	0.33926	FALSE	FALSE	FALSE	UKB-b:4710	0.00526224	440266	NA	NA	0.56	NA	Number of days/week of moderate physical activity 10+ minutes || id:UKB-b:4710	MRC-IEU	2018	0	Categorical Ordered		Number of days/week of moderate physical activity 10+ minutes	Number of days/week of moderate physical activity 10+ minutes || MRC-IEU || 2018	TRUE	mrbase	NA	NA	NA	NA	NA	NA	NA	1001	0.003	1.114e-11	293723	NA	NA	SD (years)	Years of schooling || id:1001	reported	mrbase	TRUE	1001	2	TRUE
rs13010288	T	G	T	G	0.02	-0.00798105	0.1119	0.133668	FALSE	FALSE	FALSE	UKB-b:4710	0.00732935	440266	NA	NA	0.28	NA	Number of days/week of moderate physical activity 10+ minutes || id:UKB-b:4710	MRC-IEU	2018	0	Categorical Ordered		Number of days/week of moderate physical activity 10+ minutes	Number of days/week of moderate physical activity 10+ minutes || MRC-IEU || 2018	TRUE	mrbase	NA	NA	NA	NA	NA	NA	NA	1001	0.004	2.212e-08	293723	NA	NA	SD (years)	Years of schooling || id:1001	reported	mrbase	TRUE	1001	2	TRUE
rs13421974	T	C	T	C	0.014	-0.00232778	0.5224	0.552969	FALSE	FALSE	FALSE	UKB-b:4710	0.00499886	440266	NA	NA	0.64	NA	Number of days/week of moderate physical activity 10+ minutes || id:UKB-b:4710	MRC-IEU	2018	0	Categorical Ordered		Number of days/week of moderate physical activity 10+ minutes	Number of days/week of moderate physical activity 10+ minutes || MRC-IEU || 2018	TRUE	mrbase	NA	NA	NA	NA	NA	NA	NA	1001	0.002	8.964e-09	293723	NA	NA	SD (years)	Years of schooling || id:1001	reported	mrbase	TRUE	1001	2	TRUE
rs1378214	T	C	T	C	-0.016	0.00823598	0.3825	0.380184	FALSE	FALSE	FALSE	UKB-b:4710	0.0051208	440266	NA	NA	0.11	NA	Number of days/week of moderate physical activity 10+ minutes || id:UKB-b:4710	MRC-IEU	2018	0	Categorical Ordered		Number of days/week of moderate physical activity 10+ minutes	Number of days/week of moderate physical activity 10+ minutes || MRC-IEU || 2018	TRUE	mrbase	NA	NA	NA	NA	NA	NA	NA	1001	0.003	1.202e-10	293723	NA	NA	SD (years)	Years of schooling || id:1001	reported	mrbase	TRUE	1001	2	TRUE
rs1396967	T	C	T	C	-0.015	0.00383807	0.6063	0.695175	FALSE	FALSE	FALSE	UKB-b:4710	0.00597988	440266	NA	NA	0.52	NA	Number of days/week of moderate physical activity 10+ minutes || id:UKB-b:4710	MRC-IEU	2018	0	Categorical Ordered		Number of days/week of moderate physical activity 10+ minutes	Number of days/week of moderate physical activity 10+ minutes || MRC-IEU || 2018	TRUE	mrbase	TRUE	rs1396967	rs10995426	C	T	C	T	1001	0.003	2.901e-09	293723	NA	NA	SD (years)	Years of schooling || id:1001	reported	mrbase	TRUE	1001	2	TRUE
rs141979783	T	C	T	C	0.037	0.00504769	0.05224	0.044994	FALSE	FALSE	FALSE	UKB-b:4710	0.0122974	440266	NA	NA	0.68	NA	Number of days/week of moderate physical activity 10+ minutes || id:UKB-b:4710	MRC-IEU	2018	0	Categorical Ordered		Number of days/week of moderate physical activity 10+ minutes	Number of days/week of moderate physical activity 10+ minutes || MRC-IEU || 2018	TRUE	mrbase	NA	NA	NA	NA	NA	NA	NA	1001	0.006	6.67e-09	293723	NA	NA	SD (years)	Years of schooling || id:1001	reported	mrbase	TRUE	1001	2	TRUE
rs152590	C	G	C	G	0.014	-0.00510979	0.3433	0.346652	FALSE	TRUE	FALSE	UKB-b:4710	0.00522303	440266	NA	NA	0.33	NA	Number of days/week of moderate physical activity 10+ minutes || id:UKB-b:4710	MRC-IEU	2018	0	Categorical Ordered		Number of days/week of moderate physical activity 10+ minutes	Number of days/week of moderate physical activity 10+ minutes || MRC-IEU || 2018	TRUE	mrbase	NA	NA	NA	NA	NA	NA	NA	1001	0.003	4.832e-08	293723	NA	NA	SD (years)	Years of schooling || id:1001	reported	mrbase	TRUE	1001	2	TRUE
rs16845580	T	C	T	C	0.016	0.00332834	0.6306	0.621577	FALSE	FALSE	FALSE	UKB-b:4710	0.00513767	440266	NA	NA	0.52	NA	Number of days/week of moderate physical activity 10+ minutes || id:UKB-b:4710	MRC-IEU	2018	0	Categorical Ordered		Number of days/week of moderate physical activity 10+ minutes	Number of days/week of moderate physical activity 10+ minutes || MRC-IEU || 2018	TRUE	mrbase	NA	NA	NA	NA	NA	NA	NA	1001	0.003	2.067e-10	293723	NA	NA	SD (years)	Years of schooling || id:1001	reported	mrbase	TRUE	1001	2	TRUE
rs17425572	A	G	A	G	0.014	0.00257883	0.4403	0.472769	FALSE	FALSE	FALSE	UKB-b:4710	0.00498954	440266	NA	NA	0.61	NA	Number of days/week of moderate physical activity 10+ minutes || id:UKB-b:4710	MRC-IEU	2018	0	Categorical Ordered		Number of days/week of moderate physical activity 10+ minutes	Number of days/week of moderate physical activity 10+ minutes || MRC-IEU || 2018	TRUE	mrbase	NA	NA	NA	NA	NA	NA	NA	1001	0.002	4.584e-08	293723	NA	NA	SD (years)	Years of schooling || id:1001	reported	mrbase	TRUE	1001	2	TRUE
rs17824247	T	C	T	C	-0.018	0.010834	0.5802	0.59121	FALSE	FALSE	FALSE	UKB-b:4710	0.00506181	440266	NA	NA	0.032	NA	Number of days/week of moderate physical activity 10+ minutes || id:UKB-b:4710	MRC-IEU	2018	0	Categorical Ordered		Number of days/week of moderate physical activity 10+ minutes	Number of days/week of moderate physical activity 10+ minutes || MRC-IEU || 2018	TRUE	mrbase	NA	NA	NA	NA	NA	NA	NA	1001	0.003	5.291e-13	293723	NA	NA	SD (years)	Years of schooling || id:1001	reported	mrbase	TRUE	1001	2	TRUE
rs28792186	T	C	T	C	-0.025	0.0148318	0.6045	0.606032	FALSE	FALSE	FALSE	UKB-b:4710	0.00509008	440266	NA	NA	0.0036	NA	Number of days/week of moderate physical activity 10+ minutes || id:UKB-b:4710	MRC-IEU	2018	0	Categorical Ordered		Number of days/week of moderate physical activity 10+ minutes	Number of days/week of moderate physical activity 10+ minutes || MRC-IEU || 2018	TRUE	mrbase	TRUE	rs28792186	rs4576255	C	T	G	T	1001	0.003	6.405e-22	293723	NA	NA	SD (years)	Years of schooling || id:1001	reported	mrbase	TRUE	1001	2	TRUE
rs3095075	A	G	A	G	-0.014	0.00307064	0.5504	0.554514	FALSE	FALSE	FALSE	UKB-b:4710	0.00503475	440266	NA	NA	0.54	NA	Number of days/week of moderate physical activity 10+ minutes || id:UKB-b:4710	MRC-IEU	2018	0	Categorical Ordered		Number of days/week of moderate physical activity 10+ minutes	Number of days/week of moderate physical activity 10+ minutes || MRC-IEU || 2018	TRUE	mrbase	NA	NA	NA	NA	NA	NA	NA	1001	0.002	3.531e-08	293723	NA	NA	SD (years)	Years of schooling || id:1001	reported	mrbase	TRUE	1001	2	TRUE
rs34344888	A	G	A	G	-0.016	0.000226848	0.3974	0.395303	FALSE	FALSE	FALSE	UKB-b:4710	0.00509024	440266	NA	NA	0.96	NA	Number of days/week of moderate physical activity 10+ minutes || id:UKB-b:4710	MRC-IEU	2018	0	Categorical Ordered		Number of days/week of moderate physical activity 10+ minutes	Number of days/week of moderate physical activity 10+ minutes || MRC-IEU || 2018	TRUE	mrbase	NA	NA	NA	NA	NA	NA	NA	1001	0.003	1.11e-10	293723	NA	NA	SD (years)	Years of schooling || id:1001	reported	mrbase	TRUE	1001	2	TRUE
rs35771425	T	C	T	C	0.019	-0.00137645	0.7948	0.780129	FALSE	FALSE	FALSE	UKB-b:4710	0.00600268	440266	NA	NA	0.82	NA	Number of days/week of moderate physical activity 10+ minutes || id:UKB-b:4710	MRC-IEU	2018	0	Categorical Ordered		Number of days/week of moderate physical activity 10+ minutes	Number of days/week of moderate physical activity 10+ minutes || MRC-IEU || 2018	TRUE	mrbase	NA	NA	NA	NA	NA	NA	NA	1001	0.003	2.615e-10	293723	NA	NA	SD (years)	Years of schooling || id:1001	reported	mrbase	TRUE	1001	2	TRUE
rs4240470	C	G	C	G	0.016	-0.00706867	0.7071	0.703894	FALSE	TRUE	FALSE	UKB-b:4710	0.00545506	440266	NA	NA	0.2	NA	Number of days/week of moderate physical activity 10+ minutes || id:UKB-b:4710	MRC-IEU	2018	0	Categorical Ordered		Number of days/week of moderate physical activity 10+ minutes	Number of days/week of moderate physical activity 10+ minutes || MRC-IEU || 2018	TRUE	mrbase	NA	NA	NA	NA	NA	NA	NA	1001	0.003	2.634e-09	293723	NA	NA	SD (years)	Years of schooling || id:1001	reported	mrbase	TRUE	1001	2	TRUE
rs4244613	A	G	A	G	-0.014	0.0066756	0.416	0.44467	FALSE	FALSE	FALSE	UKB-b:4710	0.00506818	440266	NA	NA	0.19	NA	Number of days/week of moderate physical activity 10+ minutes || id:UKB-b:4710	MRC-IEU	2018	0	Categorical Ordered		Number of days/week of moderate physical activity 10+ minutes	Number of days/week of moderate physical activity 10+ minutes || MRC-IEU || 2018	TRUE	mrbase	NA	NA	NA	NA	NA	NA	NA	1001	0.003	9.937e-09	293723	NA	NA	SD (years)	Years of schooling || id:1001	reported	mrbase	TRUE	1001	2	TRUE
rs4468571	A	G	A	G	-0.014	0.000156309	0.5765	0.560076	FALSE	FALSE	FALSE	UKB-b:4710	0.00500286	440266	NA	NA	0.98	NA	Number of days/week of moderate physical activity 10+ minutes || id:UKB-b:4710	MRC-IEU	2018	0	Categorical Ordered		Number of days/week of moderate physical activity 10+ minutes	Number of days/week of moderate physical activity 10+ minutes || MRC-IEU || 2018	TRUE	mrbase	NA	NA	NA	NA	NA	NA	NA	1001	0.003	2.587e-08	293723	NA	NA	SD (years)	Years of schooling || id:1001	reported	mrbase	TRUE	1001	2	TRUE
rs4493682	C	G	C	G	0.019	-0.0119386	0.2034	0.181674	FALSE	TRUE	FALSE	UKB-b:4710	0.006453	440266	NA	NA	0.064	NA	Number of days/week of moderate physical activity 10+ minutes || id:UKB-b:4710	MRC-IEU	2018	0	Categorical Ordered		Number of days/week of moderate physical activity 10+ minutes	Number of days/week of moderate physical activity 10+ minutes || MRC-IEU || 2018	TRUE	mrbase	NA	NA	NA	NA	NA	NA	NA	1001	0.003	2.273e-08	293723	NA	NA	SD (years)	Years of schooling || id:1001	reported	mrbase	TRUE	1001	2	TRUE
rs4800490	A	C	A	C	-0.015	0.000630562	0.5429	0.504539	FALSE	FALSE	FALSE	UKB-b:4710	0.00497229	440266	NA	NA	0.9	NA	Number of days/week of moderate physical activity 10+ minutes || id:UKB-b:4710	MRC-IEU	2018	0	Categorical Ordered		Number of days/week of moderate physical activity 10+ minutes	Number of days/week of moderate physical activity 10+ minutes || MRC-IEU || 2018	TRUE	mrbase	NA	NA	NA	NA	NA	NA	NA	1001	0.002	2.13e-09	293723	NA	NA	SD (years)	Years of schooling || id:1001	reported	mrbase	TRUE	1001	2	TRUE
rs4863692	T	G	T	G	0.018	-0.00179892	0.334	0.329166	FALSE	FALSE	FALSE	UKB-b:4710	0.00530129	440266	NA	NA	0.73	NA	Number of days/week of moderate physical activity 10+ minutes || id:UKB-b:4710	MRC-IEU	2018	0	Categorical Ordered		Number of days/week of moderate physical activity 10+ minutes	Number of days/week of moderate physical activity 10+ minutes || MRC-IEU || 2018	TRUE	mrbase	NA	NA	NA	NA	NA	NA	NA	1001	0.003	3.798e-12	293723	NA	NA	SD (years)	Years of schooling || id:1001	reported	mrbase	TRUE	1001	2	TRUE
rs4974424	A	G	A	G	-0.019	0.00950776	0.8265	0.838947	FALSE	FALSE	FALSE	UKB-b:4710	0.00678317	440266	NA	NA	0.16	NA	Number of days/week of moderate physical activity 10+ minutes || id:UKB-b:4710	MRC-IEU	2018	0	Categorical Ordered		Number of days/week of moderate physical activity 10+ minutes	Number of days/week of moderate physical activity 10+ minutes || MRC-IEU || 2018	TRUE	mrbase	NA	NA	NA	NA	NA	NA	NA	1001	0.003	2.637e-08	293723	NA	NA	SD (years)	Years of schooling || id:1001	reported	mrbase	TRUE	1001	2	TRUE
rs523934	A	G	A	G	0.015	-0.00646452	0.416	0.398235	FALSE	FALSE	FALSE	UKB-b:4710	0.0050775	440266	NA	NA	0.2	NA	Number of days/week of moderate physical activity 10+ minutes || id:UKB-b:4710	MRC-IEU	2018	0	Categorical Ordered		Number of days/week of moderate physical activity 10+ minutes	Number of days/week of moderate physical activity 10+ minutes || MRC-IEU || 2018	TRUE	mrbase	NA	NA	NA	NA	NA	NA	NA	1001	0.003	1.089e-08	293723	NA	NA	SD (years)	Years of schooling || id:1001	reported	mrbase	TRUE	1001	2	TRUE
rs538628	C	G	C	G	-0.018	0.0156395	0.2444	0.21406	FALSE	TRUE	FALSE	UKB-b:4710	0.0060511	440266	NA	NA	0.0098	NA	Number of days/week of moderate physical activity 10+ minutes || id:UKB-b:4710	MRC-IEU	2018	0	Categorical Ordered		Number of days/week of moderate physical activity 10+ minutes	Number of days/week of moderate physical activity 10+ minutes || MRC-IEU || 2018	TRUE	mrbase	NA	NA	NA	NA	NA	NA	NA	1001	0.003	2.155e-08	293723	NA	NA	SD (years)	Years of schooling || id:1001	reported	mrbase	TRUE	1001	2	TRUE
rs58694847	C	G	C	G	-0.018	0.00890453	0.3097	0.262108	FALSE	TRUE	FALSE	UKB-b:4710	0.00567934	440266	NA	NA	0.12	NA	Number of days/week of moderate physical activity 10+ minutes || id:UKB-b:4710	MRC-IEU	2018	0	Categorical Ordered		Number of days/week of moderate physical activity 10+ minutes	Number of days/week of moderate physical activity 10+ minutes || MRC-IEU || 2018	TRUE	mrbase	NA	NA	NA	NA	NA	NA	NA	1001	0.003	7.406e-11	293723	NA	NA	SD (years)	Years of schooling || id:1001	reported	mrbase	TRUE	1001	2	TRUE
rs61160187	A	G	A	G	-0.018	-0.00380175	0.6194	0.607321	FALSE	FALSE	FALSE	UKB-b:4710	0.00510312	440266	NA	NA	0.46	NA	Number of days/week of moderate physical activity 10+ minutes || id:UKB-b:4710	MRC-IEU	2018	0	Categorical Ordered		Number of days/week of moderate physical activity 10+ minutes	Number of days/week of moderate physical activity 10+ minutes || MRC-IEU || 2018	TRUE	mrbase	NA	NA	NA	NA	NA	NA	NA	1001	0.003	5.929e-13	293723	NA	NA	SD (years)	Years of schooling || id:1001	reported	mrbase	TRUE	1001	2	TRUE
rs62100767	A	G	A	G	0.014	-0.00789138	0.6007	0.602658	FALSE	FALSE	FALSE	UKB-b:4710	0.00508201	440266	NA	NA	0.12	NA	Number of days/week of moderate physical activity 10+ minutes || id:UKB-b:4710	MRC-IEU	2018	0	Categorical Ordered		Number of days/week of moderate physical activity 10+ minutes	Number of days/week of moderate physical activity 10+ minutes || MRC-IEU || 2018	TRUE	mrbase	NA	NA	NA	NA	NA	NA	NA	1001	0.003	1.11e-08	293723	NA	NA	SD (years)	Years of schooling || id:1001	reported	mrbase	TRUE	1001	2	TRUE
rs62263923	A	G	A	G	-0.016	6.88939e-05	0.6437	0.64647	FALSE	FALSE	FALSE	UKB-b:4710	0.00522854	440266	NA	NA	0.99	NA	Number of days/week of moderate physical activity 10+ minutes || id:UKB-b:4710	MRC-IEU	2018	0	Categorical Ordered		Number of days/week of moderate physical activity 10+ minutes	Number of days/week of moderate physical activity 10+ minutes || MRC-IEU || 2018	TRUE	mrbase	NA	NA	NA	NA	NA	NA	NA	1001	0.003	1.628e-09	293723	NA	NA	SD (years)	Years of schooling || id:1001	reported	mrbase	TRUE	1001	2	TRUE
rs6839705	A	C	A	C	0.017	-0.00226534	0.3601	0.341504	FALSE	FALSE	FALSE	UKB-b:4710	0.00523949	440266	NA	NA	0.67	NA	Number of days/week of moderate physical activity 10+ minutes || id:UKB-b:4710	MRC-IEU	2018	0	Categorical Ordered		Number of days/week of moderate physical activity 10+ minutes	Number of days/week of moderate physical activity 10+ minutes || MRC-IEU || 2018	TRUE	mrbase	NA	NA	NA	NA	NA	NA	NA	1001	0.003	1.715e-11	293723	NA	NA	SD (years)	Years of schooling || id:1001	reported	mrbase	TRUE	1001	2	TRUE
rs7029201	A	G	A	G	0.025	-0.00213797	0.4235	0.41577	FALSE	FALSE	FALSE	UKB-b:4710	0.00504643	440266	NA	NA	0.67	NA	Number of days/week of moderate physical activity 10+ minutes || id:UKB-b:4710	MRC-IEU	2018	0	Categorical Ordered		Number of days/week of moderate physical activity 10+ minutes	Number of days/week of moderate physical activity 10+ minutes || MRC-IEU || 2018	TRUE	mrbase	NA	NA	NA	NA	NA	NA	NA	1001	0.003	6.135e-23	293723	NA	NA	SD (years)	Years of schooling || id:1001	reported	mrbase	TRUE	1001	2	TRUE
rs7033137	C	G	C	G	0.016	0.00274451	0.7743	0.742169	FALSE	TRUE	FALSE	UKB-b:4710	0.00568736	440266	NA	NA	0.63	NA	Number of days/week of moderate physical activity 10+ minutes || id:UKB-b:4710	MRC-IEU	2018	0	Categorical Ordered		Number of days/week of moderate physical activity 10+ minutes	Number of days/week of moderate physical activity 10+ minutes || MRC-IEU || 2018	TRUE	mrbase	TRUE	rs7033137	rs2781530	G	C	T	C	1001	0.003	2.139e-08	293723	NA	NA	SD (years)	Years of schooling || id:1001	reported	mrbase	TRUE	1001	2	TRUE
rs7599488	T	C	T	C	-0.017	0.00653337	0.4254	0.425835	FALSE	FALSE	FALSE	UKB-b:4710	0.00502143	440266	NA	NA	0.19	NA	Number of days/week of moderate physical activity 10+ minutes || id:UKB-b:4710	MRC-IEU	2018	0	Categorical Ordered		Number of days/week of moderate physical activity 10+ minutes	Number of days/week of moderate physical activity 10+ minutes || MRC-IEU || 2018	TRUE	mrbase	NA	NA	NA	NA	NA	NA	NA	1001	0.002	2.046e-11	293723	NA	NA	SD (years)	Years of schooling || id:1001	reported	mrbase	TRUE	1001	2	TRUE
rs766406	T	G	T	G	0.014	-0.0108411	0.6194	0.63575	FALSE	FALSE	FALSE	UKB-b:4710	0.00515826	440266	NA	NA	0.036	NA	Number of days/week of moderate physical activity 10+ minutes || id:UKB-b:4710	MRC-IEU	2018	0	Categorical Ordered		Number of days/week of moderate physical activity 10+ minutes	Number of days/week of moderate physical activity 10+ minutes || MRC-IEU || 2018	TRUE	mrbase	NA	NA	NA	NA	NA	NA	NA	1001	0.003	1.888e-08	293723	NA	NA	SD (years)	Years of schooling || id:1001	reported	mrbase	TRUE	1001	2	TRUE
rs7757476	A	G	A	G	0.02	-0.00144167	0.2313	0.187377	FALSE	FALSE	FALSE	UKB-b:4710	0.00648247	440266	NA	NA	0.82	NA	Number of days/week of moderate physical activity 10+ minutes || id:UKB-b:4710	MRC-IEU	2018	0	Categorical Ordered		Number of days/week of moderate physical activity 10+ minutes	Number of days/week of moderate physical activity 10+ minutes || MRC-IEU || 2018	TRUE	mrbase	NA	NA	NA	NA	NA	NA	NA	1001	0.003	9.369e-10	293723	NA	NA	SD (years)	Years of schooling || id:1001	reported	mrbase	TRUE	1001	2	TRUE
rs7948975	T	C	T	C	0.014	-0.000353531	0.6586	0.607787	FALSE	FALSE	FALSE	UKB-b:4710	0.00509027	440266	NA	NA	0.94	NA	Number of days/week of moderate physical activity 10+ minutes || id:UKB-b:4710	MRC-IEU	2018	0	Categorical Ordered		Number of days/week of moderate physical activity 10+ minutes	Number of days/week of moderate physical activity 10+ minutes || MRC-IEU || 2018	TRUE	mrbase	TRUE	rs7948975	rs7949089	C	T	C	T	1001	0.003	3.829e-08	293723	NA	NA	SD (years)	Years of schooling || id:1001	reported	mrbase	TRUE	1001	2	TRUE
rs7964899	A	G	A	G	0.017	-0.0112523	0.4571	0.433555	FALSE	FALSE	FALSE	UKB-b:4710	0.00501333	440266	NA	NA	0.025	NA	Number of days/week of moderate physical activity 10+ minutes || id:UKB-b:4710	MRC-IEU	2018	0	Categorical Ordered		Number of days/week of moderate physical activity 10+ minutes	Number of days/week of moderate physical activity 10+ minutes || MRC-IEU || 2018	TRUE	mrbase	NA	NA	NA	NA	NA	NA	NA	1001	0.002	1.992e-11	293723	NA	NA	SD (years)	Years of schooling || id:1001	reported	mrbase	TRUE	1001	2	TRUE
rs8049439	T	C	T	C	0.015	0.00183982	0.6549	0.598004	FALSE	FALSE	FALSE	UKB-b:4710	0.00506665	440266	NA	NA	0.72	NA	Number of days/week of moderate physical activity 10+ minutes || id:UKB-b:4710	MRC-IEU	2018	0	Categorical Ordered		Number of days/week of moderate physical activity 10+ minutes	Number of days/week of moderate physical activity 10+ minutes || MRC-IEU || 2018	TRUE	mrbase	NA	NA	NA	NA	NA	NA	NA	1001	0.003	2.686e-09	293723	NA	NA	SD (years)	Years of schooling || id:1001	reported	mrbase	TRUE	1001	2	TRUE
rs9527702	A	G	A	G	0.023	-0.00743296	0.7631	0.724112	FALSE	FALSE	FALSE	UKB-b:4710	0.00556156	440266	NA	NA	0.18	NA	Number of days/week of moderate physical activity 10+ minutes || id:UKB-b:4710	MRC-IEU	2018	0	Categorical Ordered		Number of days/week of moderate physical activity 10+ minutes	Number of days/week of moderate physical activity 10+ minutes || MRC-IEU || 2018	TRUE	mrbase	NA	NA	NA	NA	NA	NA	NA	1001	0.003	4.989e-17	293723	NA	NA	SD (years)	Years of schooling || id:1001	reported	mrbase	TRUE	1001	2	TRUE
rs9556958	T	C	T	C	-0.015	0.00532349	0.5019	0.524027	FALSE	FALSE	FALSE	UKB-b:4710	0.00500353	440266	NA	NA	0.29	NA	Number of days/week of moderate physical activity 10+ minutes || id:UKB-b:4710	MRC-IEU	2018	0	Categorical Ordered		Number of days/week of moderate physical activity 10+ minutes	Number of days/week of moderate physical activity 10+ minutes || MRC-IEU || 2018	TRUE	mrbase	NA	NA	NA	NA	NA	NA	NA	1001	0.002	1.891e-09	293723	NA	NA	SD (years)	Years of schooling || id:1001	reported	mrbase	TRUE	1001	2	TRUE
rs9616906	A	G	A	G	0.015	0.000500788	0.4515	0.441218	FALSE	FALSE	FALSE	UKB-b:4710	0.00500367	440266	NA	NA	0.92	NA	Number of days/week of moderate physical activity 10+ minutes || id:UKB-b:4710	MRC-IEU	2018	0	Categorical Ordered		Number of days/week of moderate physical activity 10+ minutes	Number of days/week of moderate physical activity 10+ minutes || MRC-IEU || 2018	TRUE	mrbase	NA	NA	NA	NA	NA	NA	NA	1001	0.003	1.733e-09	293723	NA	NA	SD (years)	Years of schooling || id:1001	reported	mrbase	TRUE	1001	2	TRUE

## Sheet: 6.Overweight
Table 6. SNP characteristics for the MR of Education Years on overweight status.
SNP	effect_allele.exposure	other_allele.exposure	effect_allele.outcome	other_allele.outcome	beta.exposure	beta.outcome	eaf.exposure	eaf.outcome	remove	palindromic	ambiguous	id.outcome	se.outcome	samplesize.outcome	ncase.outcome	ncontrol.outcome	pval.outcome	units.outcome	outcome	consortium.outcome	year.outcome	pmid.outcome	category.outcome	subcategory.outcome	originalname.outcome	outcome.deprecated	mr_keep.outcome	data_source.outcome	proxy.outcome	target_snp.outcome	proxy_snp.outcome	target_a1.outcome	target_a2.outcome	proxy_a1.outcome	proxy_a2.outcome	id.exposure	se.exposure	pval.exposure	samplesize.exposure	ncase.exposure	ncontrol.exposure	units.exposure	exposure	pval_origin.exposure	data_source.exposure	mr_keep.exposure	id	action	mr_keep
rs10006235	T	C	T	C	-0.015	-0.01	0.2873	0.288	FALSE	FALSE	FALSE	93	0.01	158304	93015	65840	0.31	log odds	Overweight || id:93	GIANT	2013	23563607	Risk factor	Anthropometric	Overweight	Overweight || GIANT || 2013	TRUE	mrbase	TRUE	rs10006235	rs6832053	T	C	T	C	1001	0.003	2.631e-08	293723	NA	NA	SD (years)	Years of schooling || id:1001	reported	mrbase	TRUE	1001	2	TRUE
rs1008078	T	C	T	C	-0.016	0.0079	0.3731	0.4	FALSE	FALSE	FALSE	93	0.0092	158838	93015	65840	0.39	log odds	Overweight || id:93	GIANT	2013	23563607	Risk factor	Anthropometric	Overweight	Overweight || GIANT || 2013	TRUE	mrbase	TRUE	rs1008078	rs10922911	T	C	T	C	1001	0.003	7.882e-11	293723	NA	NA	SD (years)	Years of schooling || id:1001	reported	mrbase	TRUE	1001	2	TRUE
rs1035578	A	G	A	G	-0.013	0.018	0.569	0.537	FALSE	FALSE	FALSE	93	0.009	158714	93015	65840	0.049	log odds	Overweight || id:93	GIANT	2013	23563607	Risk factor	Anthropometric	Overweight	Overweight || GIANT || 2013	TRUE	mrbase	NA	NA	NA	NA	NA	NA	NA	1001	0.002	4.707e-08	293723	NA	NA	SD (years)	Years of schooling || id:1001	reported	mrbase	TRUE	1001	2	TRUE
rs10831912	T	C	T	C	-0.015	0.019	0.403	0.517	FALSE	FALSE	FALSE	93	0.0093	158086	93015	65840	0.039	log odds	Overweight || id:93	GIANT	2013	23563607	Risk factor	Anthropometric	Overweight	Overweight || GIANT || 2013	TRUE	mrbase	TRUE	rs10831912	rs6486064	T	C	T	C	1001	0.003	1.225e-08	293723	NA	NA	SD (years)	Years of schooling || id:1001	reported	mrbase	TRUE	1001	2	TRUE
rs1106761	A	G	A	G	-0.017	-0.0025	0.3601	0.358	FALSE	FALSE	FALSE	93	0.0093	158196	93015	65840	0.79	log odds	Overweight || id:93	GIANT	2013	23563607	Risk factor	Anthropometric	Overweight	Overweight || GIANT || 2013	TRUE	mrbase	TRUE	rs1106761	rs7357604	A	G	G	A	1001	0.003	4.076e-11	293723	NA	NA	SD (years)	Years of schooling || id:1001	reported	mrbase	TRUE	1001	2	TRUE
rs111321694	T	C	T	C	-0.018	0.034	0.1828	0.183	FALSE	FALSE	FALSE	93	0.013	153261	93015	65840	0.01	log odds	Overweight || id:93	GIANT	2013	23563607	Risk factor	Anthropometric	Overweight	Overweight || GIANT || 2013	TRUE	mrbase	TRUE	rs111321694	rs7950087	T	C	G	A	1001	0.003	4.234e-08	293723	NA	NA	SD (years)	Years of schooling || id:1001	reported	mrbase	TRUE	1001	2	TRUE
rs11191193	A	G	A	G	0.019	-0.011	0.6511	0.517	FALSE	FALSE	FALSE	93	0.0094	158162	93015	65840	0.23	log odds	Overweight || id:93	GIANT	2013	23563607	Risk factor	Anthropometric	Overweight	Overweight || GIANT || 2013	TRUE	mrbase	NA	NA	NA	NA	NA	NA	NA	1001	0.003	6.967e-13	293723	NA	NA	SD (years)	Years of schooling || id:1001	reported	mrbase	TRUE	1001	2	TRUE
rs11222416	T	C	T	C	-0.015	0.017	0.416	0.442	FALSE	FALSE	FALSE	93	0.0088	158764	93015	65840	0.059	log odds	Overweight || id:93	GIANT	2013	23563607	Risk factor	Anthropometric	Overweight	Overweight || GIANT || 2013	TRUE	mrbase	TRUE	rs11222416	rs7940465	T	C	T	C	1001	0.003	1.167e-08	293723	NA	NA	SD (years)	Years of schooling || id:1001	reported	mrbase	TRUE	1001	2	TRUE
rs11588857	A	G	A	G	0.022	0.0041	0.209	0.22	FALSE	FALSE	FALSE	93	0.013	114469	93015	65840	0.75	log odds	Overweight || id:93	GIANT	2013	23563607	Risk factor	Anthropometric	Overweight	Overweight || GIANT || 2013	TRUE	mrbase	NA	NA	NA	NA	NA	NA	NA	1001	0.003	1.314e-12	293723	NA	NA	SD (years)	Years of schooling || id:1001	reported	mrbase	TRUE	1001	2	TRUE
rs11687170	T	C	T	C	0.024	-0.02	0.8284	0.839	FALSE	FALSE	FALSE	93	0.012	157937	93015	65840	0.095	log odds	Overweight || id:93	GIANT	2013	23563607	Risk factor	Anthropometric	Overweight	Overweight || GIANT || 2013	TRUE	mrbase	NA	NA	NA	NA	NA	NA	NA	1001	0.004	3.479e-09	293723	NA	NA	SD (years)	Years of schooling || id:1001	reported	mrbase	TRUE	1001	2	TRUE
rs11726992	T	C	T	C	0.014	-0.015	0.6455	0.569	FALSE	FALSE	FALSE	93	0.009	158718	93015	65840	0.098	log odds	Overweight || id:93	GIANT	2013	23563607	Risk factor	Anthropometric	Overweight	Overweight || GIANT || 2013	TRUE	mrbase	TRUE	rs11726992	rs4690912	C	T	G	T	1001	0.003	2.58e-08	293723	NA	NA	SD (years)	Years of schooling || id:1001	reported	mrbase	TRUE	1001	2	TRUE
rs12410444	A	G	A	G	-0.018	-0.002	0.7183	0.675	FALSE	FALSE	FALSE	93	0.0095	158851	93015	65840	0.83	log odds	Overweight || id:93	GIANT	2013	23563607	Risk factor	Anthropometric	Overweight	Overweight || GIANT || 2013	TRUE	mrbase	TRUE	rs12410444	rs6429637	G	A	G	A	1001	0.003	2.136e-11	293723	NA	NA	SD (years)	Years of schooling || id:1001	reported	mrbase	TRUE	1001	2	TRUE
rs12900061	A	G	A	G	0.021	-0.029	0.1623	0.19	FALSE	FALSE	FALSE	93	0.011	158429	93015	65840	0.0098	log odds	Overweight || id:93	GIANT	2013	23563607	Risk factor	Anthropometric	Overweight	Overweight || GIANT || 2013	TRUE	mrbase	TRUE	rs12900061	rs2060454	A	G	T	C	1001	0.003	2.458e-10	293723	NA	NA	SD (years)	Years of schooling || id:1001	reported	mrbase	TRUE	1001	2	TRUE
rs12962421	A	G	A	G	-0.014	0.0073	0.5373	0.508	FALSE	FALSE	FALSE	93	0.009	156226	93015	65840	0.41	log odds	Overweight || id:93	GIANT	2013	23563607	Risk factor	Anthropometric	Overweight	Overweight || GIANT || 2013	TRUE	mrbase	TRUE	rs12962421	rs9965170	G	A	A	G	1001	0.002	1.495e-08	293723	NA	NA	SD (years)	Years of schooling || id:1001	reported	mrbase	TRUE	1001	2	TRUE
rs12969294	A	G	A	G	-0.018	0.013	0.3787	0.392	FALSE	FALSE	FALSE	93	0.0095	155848	93015	65840	0.17	log odds	Overweight || id:93	GIANT	2013	23563607	Risk factor	Anthropometric	Overweight	Overweight || GIANT || 2013	TRUE	mrbase	TRUE	rs12969294	rs11082013	A	G	G	T	1001	0.003	1.114e-11	293723	NA	NA	SD (years)	Years of schooling || id:1001	reported	mrbase	TRUE	1001	2	TRUE
rs12987662	A	C	A	C	0.022	-0.018	0.3787	0.358	FALSE	FALSE	FALSE	93	0.0091	158817	93015	65840	0.045	log odds	Overweight || id:93	GIANT	2013	23563607	Risk factor	Anthropometric	Overweight	Overweight || GIANT || 2013	TRUE	mrbase	TRUE	rs12987662	rs4851267	A	C	A	G	1001	0.003	3.247e-18	293723	NA	NA	SD (years)	Years of schooling || id:1001	reported	mrbase	TRUE	1001	2	TRUE
rs13010288	T	G	T	G	0.02	-0.021	0.1119	0.096	FALSE	FALSE	FALSE	93	0.013	156340	93015	65840	0.12	log odds	Overweight || id:93	GIANT	2013	23563607	Risk factor	Anthropometric	Overweight	Overweight || GIANT || 2013	TRUE	mrbase	NA	NA	NA	NA	NA	NA	NA	1001	0.004	2.212e-08	293723	NA	NA	SD (years)	Years of schooling || id:1001	reported	mrbase	TRUE	1001	2	TRUE
rs13421974	T	C	T	C	0.014	-0.017	0.5224	0.517	FALSE	FALSE	FALSE	93	0.0092	158532	93015	65840	0.069	log odds	Overweight || id:93	GIANT	2013	23563607	Risk factor	Anthropometric	Overweight	Overweight || GIANT || 2013	TRUE	mrbase	TRUE	rs13421974	rs12478029	C	T	T	C	1001	0.002	8.964e-09	293723	NA	NA	SD (years)	Years of schooling || id:1001	reported	mrbase	TRUE	1001	2	TRUE
rs1378214	T	C	T	C	-0.016	-0.0055	0.3825	0.358	FALSE	FALSE	FALSE	93	0.0091	158806	93015	65840	0.54	log odds	Overweight || id:93	GIANT	2013	23563607	Risk factor	Anthropometric	Overweight	Overweight || GIANT || 2013	TRUE	mrbase	NA	NA	NA	NA	NA	NA	NA	1001	0.003	1.202e-10	293723	NA	NA	SD (years)	Years of schooling || id:1001	reported	mrbase	TRUE	1001	2	TRUE
rs1382358	T	C	T	C	0.021	0.0038	0.90672	0.85	FALSE	FALSE	FALSE	93	0.015	139158	93015	65840	0.8	log odds	Overweight || id:93	GIANT	2013	23563607	Risk factor	Anthropometric	Overweight	Overweight || GIANT || 2013	TRUE	mrbase	NA	NA	NA	NA	NA	NA	NA	1001	0.004	3.174e-08	293723	NA	NA	SD (years)	Years of schooling || id:1001	reported	mrbase	TRUE	1001	2	TRUE
rs1396967	T	C	T	C	-0.015	0.02	0.6063	0.608	FALSE	FALSE	FALSE	93	0.0091	158802	93015	65840	0.028	log odds	Overweight || id:93	GIANT	2013	23563607	Risk factor	Anthropometric	Overweight	Overweight || GIANT || 2013	TRUE	mrbase	TRUE	rs1396967	rs7904321	C	T	A	G	1001	0.003	2.901e-09	293723	NA	NA	SD (years)	Years of schooling || id:1001	reported	mrbase	TRUE	1001	2	TRUE
rs1424580	T	C	T	C	0.018	0.0098	0.8004	0.792	FALSE	FALSE	FALSE	93	0.011	157817	93015	65840	0.38	log odds	Overweight || id:93	GIANT	2013	23563607	Risk factor	Anthropometric	Overweight	Overweight || GIANT || 2013	TRUE	mrbase	NA	NA	NA	NA	NA	NA	NA	1001	0.003	9.583e-09	293723	NA	NA	SD (years)	Years of schooling || id:1001	reported	mrbase	TRUE	1001	2	TRUE
rs152590	C	G	C	G	0.014	0.0017	0.3433	0.358	FALSE	TRUE	FALSE	93	0.0095	158395	93015	65840	0.86	log odds	Overweight || id:93	GIANT	2013	23563607	Risk factor	Anthropometric	Overweight	Overweight || GIANT || 2013	TRUE	mrbase	TRUE	rs152590	rs151956	C	G	A	G	1001	0.003	4.832e-08	293723	NA	NA	SD (years)	Years of schooling || id:1001	reported	mrbase	TRUE	1001	2	TRUE
rs16845580	T	C	T	C	0.016	-0.016	0.6306	0.583	FALSE	FALSE	FALSE	93	0.0092	158826	93015	65840	0.079	log odds	Overweight || id:93	GIANT	2013	23563607	Risk factor	Anthropometric	Overweight	Overweight || GIANT || 2013	TRUE	mrbase	NA	NA	NA	NA	NA	NA	NA	1001	0.003	2.067e-10	293723	NA	NA	SD (years)	Years of schooling || id:1001	reported	mrbase	TRUE	1001	2	TRUE
rs17425572	A	G	A	G	0.014	0.006	0.4403	0.418	FALSE	FALSE	FALSE	93	0.009	158834	93015	65840	0.5	log odds	Overweight || id:93	GIANT	2013	23563607	Risk factor	Anthropometric	Overweight	Overweight || GIANT || 2013	TRUE	mrbase	NA	NA	NA	NA	NA	NA	NA	1001	0.002	4.584e-08	293723	NA	NA	SD (years)	Years of schooling || id:1001	reported	mrbase	TRUE	1001	2	TRUE
rs2456973	A	C	A	C	-0.018	0.012	0.6791	0.703	FALSE	FALSE	FALSE	93	0.0095	158423	93015	65840	0.2	log odds	Overweight || id:93	GIANT	2013	23563607	Risk factor	Anthropometric	Overweight	Overweight || GIANT || 2013	TRUE	mrbase	NA	NA	NA	NA	NA	NA	NA	1001	0.003	1.576e-12	293723	NA	NA	SD (years)	Years of schooling || id:1001	reported	mrbase	TRUE	1001	2	TRUE
rs28792186	T	C	T	C	-0.025	0.028	0.6045	0.517	FALSE	FALSE	FALSE	93	0.0092	157835	93015	65840	0.002	log odds	Overweight || id:93	GIANT	2013	23563607	Risk factor	Anthropometric	Overweight	Overweight || GIANT || 2013	TRUE	mrbase	TRUE	rs28792186	rs4458695	C	T	A	G	1001	0.003	6.405e-22	293723	NA	NA	SD (years)	Years of schooling || id:1001	reported	mrbase	TRUE	1001	2	TRUE
rs320700	A	G	A	G	0.016	-0.026	0.6343	0.667	FALSE	FALSE	FALSE	93	0.0093	158822	93015	65840	0.0045	log odds	Overweight || id:93	GIANT	2013	23563607	Risk factor	Anthropometric	Overweight	Overweight || GIANT || 2013	TRUE	mrbase	TRUE	rs320700	rs320703	G	A	C	T	1001	0.003	1.499e-09	293723	NA	NA	SD (years)	Years of schooling || id:1001	reported	mrbase	TRUE	1001	2	TRUE
rs34344888	A	G	A	G	-0.016	0.011	0.3974	0.304	FALSE	FALSE	FALSE	93	0.0091	156249	93015	65840	0.21	log odds	Overweight || id:93	GIANT	2013	23563607	Risk factor	Anthropometric	Overweight	Overweight || GIANT || 2013	TRUE	mrbase	TRUE	rs34344888	rs1951119	A	G	A	C	1001	0.003	1.11e-10	293723	NA	NA	SD (years)	Years of schooling || id:1001	reported	mrbase	TRUE	1001	2	TRUE
rs35771425	T	C	T	C	0.019	0.0076	0.7948	0.792	FALSE	FALSE	FALSE	93	0.011	157809	93015	65840	0.48	log odds	Overweight || id:93	GIANT	2013	23563607	Risk factor	Anthropometric	Overweight	Overweight || GIANT || 2013	TRUE	mrbase	TRUE	rs35771425	rs11580728	C	T	T	C	1001	0.003	2.615e-10	293723	NA	NA	SD (years)	Years of schooling || id:1001	reported	mrbase	TRUE	1001	2	TRUE
rs4244613	A	G	A	G	-0.014	0.0058	0.416	0.345	FALSE	FALSE	FALSE	93	0.011	109428	93015	65840	0.6	log odds	Overweight || id:93	GIANT	2013	23563607	Risk factor	Anthropometric	Overweight	Overweight || GIANT || 2013	TRUE	mrbase	NA	NA	NA	NA	NA	NA	NA	1001	0.003	9.937e-09	293723	NA	NA	SD (years)	Years of schooling || id:1001	reported	mrbase	TRUE	1001	2	TRUE
rs4468571	A	G	A	G	-0.014	0.0029	0.5765	0.633	FALSE	FALSE	FALSE	93	0.0092	158321	93015	65840	0.75	log odds	Overweight || id:93	GIANT	2013	23563607	Risk factor	Anthropometric	Overweight	Overweight || GIANT || 2013	TRUE	mrbase	TRUE	rs4468571	rs10851896	G	A	T	C	1001	0.003	2.587e-08	293723	NA	NA	SD (years)	Years of schooling || id:1001	reported	mrbase	TRUE	1001	2	TRUE
rs4478846	T	C	T	C	0.018	-0.0025	0.8526	0.842	FALSE	FALSE	FALSE	93	0.012	157885	93015	65840	0.83	log odds	Overweight || id:93	GIANT	2013	23563607	Risk factor	Anthropometric	Overweight	Overweight || GIANT || 2013	TRUE	mrbase	NA	NA	NA	NA	NA	NA	NA	1001	0.003	1.933e-08	293723	NA	NA	SD (years)	Years of schooling || id:1001	reported	mrbase	TRUE	1001	2	TRUE
rs4493682	C	G	C	G	0.019	0.007	0.2034	0.161	FALSE	TRUE	FALSE	93	0.012	157485	93015	65840	0.56	log odds	Overweight || id:93	GIANT	2013	23563607	Risk factor	Anthropometric	Overweight	Overweight || GIANT || 2013	TRUE	mrbase	NA	NA	NA	NA	NA	NA	NA	1001	0.003	2.273e-08	293723	NA	NA	SD (years)	Years of schooling || id:1001	reported	mrbase	TRUE	1001	2	TRUE
rs4800490	A	C	A	C	-0.015	0.026	0.5429	0.475	FALSE	FALSE	FALSE	93	0.009	158784	93015	65840	0.004	log odds	Overweight || id:93	GIANT	2013	23563607	Risk factor	Anthropometric	Overweight	Overweight || GIANT || 2013	TRUE	mrbase	TRUE	rs4800490	rs2435307	C	A	T	C	1001	0.002	2.13e-09	293723	NA	NA	SD (years)	Years of schooling || id:1001	reported	mrbase	TRUE	1001	2	TRUE
rs4863692	T	G	T	G	0.018	-0.018	0.334	0.245	FALSE	FALSE	FALSE	93	0.0096	158287	93015	65840	0.067	log odds	Overweight || id:93	GIANT	2013	23563607	Risk factor	Anthropometric	Overweight	Overweight || GIANT || 2013	TRUE	mrbase	NA	NA	NA	NA	NA	NA	NA	1001	0.003	3.798e-12	293723	NA	NA	SD (years)	Years of schooling || id:1001	reported	mrbase	TRUE	1001	2	TRUE
rs4974424	A	G	A	G	-0.019	0.023	0.8265	0.842	FALSE	FALSE	FALSE	93	0.012	157445	93015	65840	0.069	log odds	Overweight || id:93	GIANT	2013	23563607	Risk factor	Anthropometric	Overweight	Overweight || GIANT || 2013	TRUE	mrbase	NA	NA	NA	NA	NA	NA	NA	1001	0.003	2.637e-08	293723	NA	NA	SD (years)	Years of schooling || id:1001	reported	mrbase	TRUE	1001	2	TRUE
rs523934	A	G	A	G	0.015	-0.0023	0.416	0.345	FALSE	FALSE	FALSE	93	0.01	154469	93015	65840	0.82	log odds	Overweight || id:93	GIANT	2013	23563607	Risk factor	Anthropometric	Overweight	Overweight || GIANT || 2013	TRUE	mrbase	TRUE	rs523934	rs4430471	A	G	A	G	1001	0.003	1.089e-08	293723	NA	NA	SD (years)	Years of schooling || id:1001	reported	mrbase	TRUE	1001	2	TRUE
rs538628	C	G	C	G	-0.018	0.0031	0.2444	0.186	FALSE	TRUE	FALSE	93	0.011	157202	93015	65840	0.79	log odds	Overweight || id:93	GIANT	2013	23563607	Risk factor	Anthropometric	Overweight	Overweight || GIANT || 2013	TRUE	mrbase	NA	NA	NA	NA	NA	NA	NA	1001	0.003	2.155e-08	293723	NA	NA	SD (years)	Years of schooling || id:1001	reported	mrbase	TRUE	1001	2	TRUE
rs58694847	C	G	C	G	-0.018	0.01	0.3097	0.241	FALSE	TRUE	FALSE	93	0.01	158214	93015	65840	0.32	log odds	Overweight || id:93	GIANT	2013	23563607	Risk factor	Anthropometric	Overweight	Overweight || GIANT || 2013	TRUE	mrbase	TRUE	rs58694847	rs4904183	C	G	T	G	1001	0.003	7.406e-11	293723	NA	NA	SD (years)	Years of schooling || id:1001	reported	mrbase	TRUE	1001	2	TRUE
rs61160187	A	G	A	G	-0.018	0.0097	0.6194	0.633	FALSE	FALSE	FALSE	93	0.0094	158007	93015	65840	0.3	log odds	Overweight || id:93	GIANT	2013	23563607	Risk factor	Anthropometric	Overweight	Overweight || GIANT || 2013	TRUE	mrbase	TRUE	rs61160187	rs4699965	G	A	C	A	1001	0.003	5.929e-13	293723	NA	NA	SD (years)	Years of schooling || id:1001	reported	mrbase	TRUE	1001	2	TRUE
rs62100767	A	G	A	G	0.014	-0.021	0.6007	0.552	FALSE	FALSE	FALSE	93	0.0091	156166	93015	65840	0.022	log odds	Overweight || id:93	GIANT	2013	23563607	Risk factor	Anthropometric	Overweight	Overweight || GIANT || 2013	TRUE	mrbase	TRUE	rs62100767	rs11663824	G	A	A	C	1001	0.003	1.11e-08	293723	NA	NA	SD (years)	Years of schooling || id:1001	reported	mrbase	TRUE	1001	2	TRUE
rs6839705	A	C	A	C	0.017	0.0041	0.3601	0.362	FALSE	FALSE	FALSE	93	0.0092	158194	93015	65840	0.66	log odds	Overweight || id:93	GIANT	2013	23563607	Risk factor	Anthropometric	Overweight	Overweight || GIANT || 2013	TRUE	mrbase	NA	NA	NA	NA	NA	NA	NA	1001	0.003	1.715e-11	293723	NA	NA	SD (years)	Years of schooling || id:1001	reported	mrbase	TRUE	1001	2	TRUE
rs6882046	A	G	A	G	-0.021	-0.0009	0.6866	0.742	FALSE	FALSE	FALSE	93	0.01	157947	93015	65840	0.93	log odds	Overweight || id:93	GIANT	2013	23563607	Risk factor	Anthropometric	Overweight	Overweight || GIANT || 2013	TRUE	mrbase	NA	NA	NA	NA	NA	NA	NA	1001	0.003	7.921e-14	293723	NA	NA	SD (years)	Years of schooling || id:1001	reported	mrbase	TRUE	1001	2	TRUE
rs7033137	C	G	C	G	0.016	-0.0005	0.7743	0.767	FALSE	TRUE	FALSE	93	0.01	158422	93015	65840	0.96	log odds	Overweight || id:93	GIANT	2013	23563607	Risk factor	Anthropometric	Overweight	Overweight || GIANT || 2013	TRUE	mrbase	TRUE	rs7033137	rs2781530	G	C	T	C	1001	0.003	2.139e-08	293723	NA	NA	SD (years)	Years of schooling || id:1001	reported	mrbase	TRUE	1001	2	TRUE
rs71537331	T	C	T	C	-0.017	0.0071	0.3713	0.314	FALSE	FALSE	FALSE	93	0.0095	158620	93015	65840	0.46	log odds	Overweight || id:93	GIANT	2013	23563607	Risk factor	Anthropometric	Overweight	Overweight || GIANT || 2013	TRUE	mrbase	TRUE	rs71537331	rs3897821	T	C	G	A	1001	0.003	2.378e-10	293723	NA	NA	SD (years)	Years of schooling || id:1001	reported	mrbase	TRUE	1001	2	TRUE
rs766406	T	G	T	G	0.014	-0.013	0.6194	0.664	FALSE	FALSE	FALSE	93	0.0092	158380	93015	65840	0.15	log odds	Overweight || id:93	GIANT	2013	23563607	Risk factor	Anthropometric	Overweight	Overweight || GIANT || 2013	TRUE	mrbase	NA	NA	NA	NA	NA	NA	NA	1001	0.003	1.888e-08	293723	NA	NA	SD (years)	Years of schooling || id:1001	reported	mrbase	TRUE	1001	2	TRUE
rs7757476	A	G	A	G	0.02	-0.0088	0.2313	0.22	FALSE	FALSE	FALSE	93	0.012	157068	93015	65840	0.45	log odds	Overweight || id:93	GIANT	2013	23563607	Risk factor	Anthropometric	Overweight	Overweight || GIANT || 2013	TRUE	mrbase	TRUE	rs7757476	rs1267505	A	G	C	T	1001	0.003	9.369e-10	293723	NA	NA	SD (years)	Years of schooling || id:1001	reported	mrbase	TRUE	1001	2	TRUE
rs7948975	T	C	T	C	0.014	0.0096	0.6586	0.526	FALSE	FALSE	FALSE	93	0.0092	152486	93015	65840	0.3	log odds	Overweight || id:93	GIANT	2013	23563607	Risk factor	Anthropometric	Overweight	Overweight || GIANT || 2013	TRUE	mrbase	TRUE	rs7948975	rs12806862	C	T	G	A	1001	0.003	3.829e-08	293723	NA	NA	SD (years)	Years of schooling || id:1001	reported	mrbase	TRUE	1001	2	TRUE
rs7964899	A	G	A	G	0.017	-0.0095	0.4571	0.55	FALSE	FALSE	FALSE	93	0.0091	156025	93015	65840	0.29	log odds	Overweight || id:93	GIANT	2013	23563607	Risk factor	Anthropometric	Overweight	Overweight || GIANT || 2013	TRUE	mrbase	TRUE	rs7964899	rs962504	A	G	A	G	1001	0.002	1.992e-11	293723	NA	NA	SD (years)	Years of schooling || id:1001	reported	mrbase	TRUE	1001	2	TRUE
rs9527702	A	G	A	G	0.023	-0.019	0.7631	0.783	FALSE	FALSE	FALSE	93	0.01	158157	93015	65840	0.05	log odds	Overweight || id:93	GIANT	2013	23563607	Risk factor	Anthropometric	Overweight	Overweight || GIANT || 2013	TRUE	mrbase	TRUE	rs9527702	rs2320925	G	A	T	G	1001	0.003	4.989e-17	293723	NA	NA	SD (years)	Years of schooling || id:1001	reported	mrbase	TRUE	1001	2	TRUE
rs9616906	A	G	A	G	0.015	0.006	0.4515	0.45	FALSE	FALSE	FALSE	93	0.0091	156131	93015	65840	0.51	log odds	Overweight || id:93	GIANT	2013	23563607	Risk factor	Anthropometric	Overweight	Overweight || GIANT || 2013	TRUE	mrbase	NA	NA	NA	NA	NA	NA	NA	1001	0.003	1.733e-09	293723	NA	NA	SD (years)	Years of schooling || id:1001	reported	mrbase	TRUE	1001	2	TRUE
rs9739070	A	G	A	G	0.024	0.0045	0.2295	0.183	FALSE	FALSE	FALSE	93	0.011	157948	93015	65840	0.68	log odds	Overweight || id:93	GIANT	2013	23563607	Risk factor	Anthropometric	Overweight	Overweight || GIANT || 2013	TRUE	mrbase	TRUE	rs9739070	rs1060105	A	G	T	C	1001	0.003	3.954e-16	293723	NA	NA	SD (years)	Years of schooling || id:1001	reported	mrbase	TRUE	1001	2	TRUE
rs9792504	A	G	A	G	-0.018	-0.0024	0.694	0.7	FALSE	FALSE	FALSE	93	0.0093	158247	93015	65840	0.8	log odds	Overweight || id:93	GIANT	2013	23563607	Risk factor	Anthropometric	Overweight	Overweight || GIANT || 2013	TRUE	mrbase	TRUE	rs9792504	rs3858029	G	A	C	A	1001	0.003	3.247e-12	293723	NA	NA	SD (years)	Years of schooling || id:1001	reported	mrbase	TRUE	1001	2	TRUE

## Sheet: 7.Gest_diabetes
Table 7. SNP characteristics for MR of Education Years on gestational diabetes.
SNP	effect_allele.exposure	other_allele.exposure	effect_allele.outcome	other_allele.outcome	beta.exposure	beta.outcome	eaf.exposure	eaf.outcome	remove	palindromic	ambiguous	id.outcome	se.outcome	samplesize.outcome	ncase.outcome	ncontrol.outcome	pval.outcome	units.outcome	outcome	consortium.outcome	year.outcome	pmid.outcome	category.outcome	subcategory.outcome	originalname.outcome	outcome.deprecated	mr_keep.outcome	data_source.outcome	proxy.outcome	target_snp.outcome	proxy_snp.outcome	target_a1.outcome	target_a2.outcome	proxy_a1.outcome	proxy_a2.outcome	id.exposure	se.exposure	pval.exposure	samplesize.exposure	ncase.exposure	ncontrol.exposure	units.exposure	exposure	pval_origin.exposure	data_source.exposure	mr_keep.exposure	id	action	mr_keep
rs10006235	T	C	T	C	-0.015	2.8615e-07	0.2873	0.270588	FALSE	FALSE	FALSE	UKB-b:10452	5.32941e-05	462933	240	462693	1	NA	Non-cancer illness code, self-reported: gestational diabetes || id:UKB-b:10452	MRC-IEU	2018	0	Binary		Non-cancer illness code, self-reported: gestational diabetes	Non-cancer illness code, self-reported: gestational diabetes || MRC-IEU || 2018	TRUE	mrbase	NA	NA	NA	NA	NA	NA	NA	1001	0.003	2.631e-08	293723	NA	NA	SD (years)	Years of schooling || id:1001	reported	mrbase	TRUE	1001	2	TRUE
rs1008078	T	C	T	C	-0.016	1.12931e-05	0.3731	0.395531	FALSE	FALSE	FALSE	UKB-b:10452	4.85426e-05	462933	240	462693	0.82	NA	Non-cancer illness code, self-reported: gestational diabetes || id:UKB-b:10452	MRC-IEU	2018	0	Binary		Non-cancer illness code, self-reported: gestational diabetes	Non-cancer illness code, self-reported: gestational diabetes || MRC-IEU || 2018	TRUE	mrbase	NA	NA	NA	NA	NA	NA	NA	1001	0.003	7.882e-11	293723	NA	NA	SD (years)	Years of schooling || id:1001	reported	mrbase	TRUE	1001	2	TRUE
rs1035578	A	G	A	G	-0.013	3.81327e-05	0.569	0.531009	FALSE	FALSE	FALSE	UKB-b:10452	4.76957e-05	462933	240	462693	0.42	NA	Non-cancer illness code, self-reported: gestational diabetes || id:UKB-b:10452	MRC-IEU	2018	0	Binary		Non-cancer illness code, self-reported: gestational diabetes	Non-cancer illness code, self-reported: gestational diabetes || MRC-IEU || 2018	TRUE	mrbase	NA	NA	NA	NA	NA	NA	NA	1001	0.002	4.707e-08	293723	NA	NA	SD (years)	Years of schooling || id:1001	reported	mrbase	TRUE	1001	2	TRUE
rs10483349	A	G	A	G	-0.019	-7.70055e-05	0.8302	0.817225	FALSE	FALSE	FALSE	UKB-b:10452	6.13102e-05	462933	240	462693	0.21	NA	Non-cancer illness code, self-reported: gestational diabetes || id:UKB-b:10452	MRC-IEU	2018	0	Binary		Non-cancer illness code, self-reported: gestational diabetes	Non-cancer illness code, self-reported: gestational diabetes || MRC-IEU || 2018	TRUE	mrbase	NA	NA	NA	NA	NA	NA	NA	1001	0.003	3.023e-09	293723	NA	NA	SD (years)	Years of schooling || id:1001	reported	mrbase	TRUE	1001	2	TRUE
rs10772644	C	G	C	G	0.021	-3.94341e-05	0.8713	0.892558	FALSE	TRUE	FALSE	UKB-b:10452	7.67803e-05	462933	240	462693	0.61	NA	Non-cancer illness code, self-reported: gestational diabetes || id:UKB-b:10452	MRC-IEU	2018	0	Binary		Non-cancer illness code, self-reported: gestational diabetes	Non-cancer illness code, self-reported: gestational diabetes || MRC-IEU || 2018	TRUE	mrbase	NA	NA	NA	NA	NA	NA	NA	1001	0.004	4.112e-08	293723	NA	NA	SD (years)	Years of schooling || id:1001	reported	mrbase	TRUE	1001	2	TRUE
rs10831912	T	C	T	C	-0.015	-1.61084e-05	0.403	0.398973	FALSE	FALSE	FALSE	UKB-b:10452	4.8566e-05	462933	240	462693	0.74	NA	Non-cancer illness code, self-reported: gestational diabetes || id:UKB-b:10452	MRC-IEU	2018	0	Binary		Non-cancer illness code, self-reported: gestational diabetes	Non-cancer illness code, self-reported: gestational diabetes || MRC-IEU || 2018	TRUE	mrbase	NA	NA	NA	NA	NA	NA	NA	1001	0.003	1.225e-08	293723	NA	NA	SD (years)	Years of schooling || id:1001	reported	mrbase	TRUE	1001	2	TRUE
rs1106761	A	G	A	G	-0.017	4.72939e-05	0.3601	0.384028	FALSE	FALSE	FALSE	UKB-b:10452	4.92706e-05	462933	240	462693	0.34	NA	Non-cancer illness code, self-reported: gestational diabetes || id:UKB-b:10452	MRC-IEU	2018	0	Binary		Non-cancer illness code, self-reported: gestational diabetes	Non-cancer illness code, self-reported: gestational diabetes || MRC-IEU || 2018	TRUE	mrbase	NA	NA	NA	NA	NA	NA	NA	1001	0.003	4.076e-11	293723	NA	NA	SD (years)	Years of schooling || id:1001	reported	mrbase	TRUE	1001	2	TRUE
rs111321694	T	C	T	C	-0.018	2.34189e-05	0.1828	0.176213	FALSE	FALSE	FALSE	UKB-b:10452	6.22619e-05	462933	240	462693	0.71	NA	Non-cancer illness code, self-reported: gestational diabetes || id:UKB-b:10452	MRC-IEU	2018	0	Binary		Non-cancer illness code, self-reported: gestational diabetes	Non-cancer illness code, self-reported: gestational diabetes || MRC-IEU || 2018	TRUE	mrbase	TRUE	rs111321694	rs113889916	T	C	G	A	1001	0.003	4.234e-08	293723	NA	NA	SD (years)	Years of schooling || id:1001	reported	mrbase	TRUE	1001	2	TRUE
rs11191193	A	G	A	G	0.019	-6.26649e-05	0.6511	0.648968	FALSE	FALSE	FALSE	UKB-b:10452	4.97294e-05	462933	240	462693	0.21	NA	Non-cancer illness code, self-reported: gestational diabetes || id:UKB-b:10452	MRC-IEU	2018	0	Binary		Non-cancer illness code, self-reported: gestational diabetes	Non-cancer illness code, self-reported: gestational diabetes || MRC-IEU || 2018	TRUE	mrbase	NA	NA	NA	NA	NA	NA	NA	1001	0.003	6.967e-13	293723	NA	NA	SD (years)	Years of schooling || id:1001	reported	mrbase	TRUE	1001	2	TRUE
rs11222416	T	C	T	C	-0.015	-9.02167e-05	0.416	0.505945	FALSE	FALSE	FALSE	UKB-b:10452	4.7375e-05	462933	240	462693	0.057	NA	Non-cancer illness code, self-reported: gestational diabetes || id:UKB-b:10452	MRC-IEU	2018	0	Binary		Non-cancer illness code, self-reported: gestational diabetes	Non-cancer illness code, self-reported: gestational diabetes || MRC-IEU || 2018	TRUE	mrbase	TRUE	rs11222416	rs7940465	T	C	T	C	1001	0.003	1.167e-08	293723	NA	NA	SD (years)	Years of schooling || id:1001	reported	mrbase	TRUE	1001	2	TRUE
rs11588857	A	G	A	G	0.022	5.20122e-05	0.209	0.209013	FALSE	FALSE	FALSE	UKB-b:10452	5.81807e-05	462933	240	462693	0.37	NA	Non-cancer illness code, self-reported: gestational diabetes || id:UKB-b:10452	MRC-IEU	2018	0	Binary		Non-cancer illness code, self-reported: gestational diabetes	Non-cancer illness code, self-reported: gestational diabetes || MRC-IEU || 2018	TRUE	mrbase	NA	NA	NA	NA	NA	NA	NA	1001	0.003	1.314e-12	293723	NA	NA	SD (years)	Years of schooling || id:1001	reported	mrbase	TRUE	1001	2	TRUE
rs11687170	T	C	T	C	0.024	-1.36621e-05	0.8284	0.83273	FALSE	FALSE	FALSE	UKB-b:10452	6.34568e-05	462933	240	462693	0.83	NA	Non-cancer illness code, self-reported: gestational diabetes || id:UKB-b:10452	MRC-IEU	2018	0	Binary		Non-cancer illness code, self-reported: gestational diabetes	Non-cancer illness code, self-reported: gestational diabetes || MRC-IEU || 2018	TRUE	mrbase	NA	NA	NA	NA	NA	NA	NA	1001	0.004	3.479e-09	293723	NA	NA	SD (years)	Years of schooling || id:1001	reported	mrbase	TRUE	1001	2	TRUE
rs11726992	T	C	T	C	0.014	-3.07316e-05	0.6455	0.576878	FALSE	FALSE	FALSE	UKB-b:10452	4.80215e-05	462933	240	462693	0.52	NA	Non-cancer illness code, self-reported: gestational diabetes || id:UKB-b:10452	MRC-IEU	2018	0	Binary		Non-cancer illness code, self-reported: gestational diabetes	Non-cancer illness code, self-reported: gestational diabetes || MRC-IEU || 2018	TRUE	mrbase	TRUE	rs11726992	rs4690912	C	T	G	T	1001	0.003	2.58e-08	293723	NA	NA	SD (years)	Years of schooling || id:1001	reported	mrbase	TRUE	1001	2	TRUE
rs12410444	A	G	A	G	-0.018	-4.92587e-06	0.7183	0.701779	FALSE	FALSE	FALSE	UKB-b:10452	5.17443e-05	462933	240	462693	0.92	NA	Non-cancer illness code, self-reported: gestational diabetes || id:UKB-b:10452	MRC-IEU	2018	0	Binary		Non-cancer illness code, self-reported: gestational diabetes	Non-cancer illness code, self-reported: gestational diabetes || MRC-IEU || 2018	TRUE	mrbase	NA	NA	NA	NA	NA	NA	NA	1001	0.003	2.136e-11	293723	NA	NA	SD (years)	Years of schooling || id:1001	reported	mrbase	TRUE	1001	2	TRUE
rs12514965	T	C	T	C	0.018	4.53252e-05	0.7388	0.765542	FALSE	FALSE	FALSE	UKB-b:10452	5.58755e-05	462933	240	462693	0.42	NA	Non-cancer illness code, self-reported: gestational diabetes || id:UKB-b:10452	MRC-IEU	2018	0	Binary		Non-cancer illness code, self-reported: gestational diabetes	Non-cancer illness code, self-reported: gestational diabetes || MRC-IEU || 2018	TRUE	mrbase	NA	NA	NA	NA	NA	NA	NA	1001	0.003	5.123e-10	293723	NA	NA	SD (years)	Years of schooling || id:1001	reported	mrbase	TRUE	1001	2	TRUE
rs12761761	T	C	T	C	0.017	-3.53019e-05	0.2071	0.249836	FALSE	FALSE	FALSE	UKB-b:10452	5.46886e-05	462933	240	462693	0.52	NA	Non-cancer illness code, self-reported: gestational diabetes || id:UKB-b:10452	MRC-IEU	2018	0	Binary		Non-cancer illness code, self-reported: gestational diabetes	Non-cancer illness code, self-reported: gestational diabetes || MRC-IEU || 2018	TRUE	mrbase	NA	NA	NA	NA	NA	NA	NA	1001	0.003	3.188e-08	293723	NA	NA	SD (years)	Years of schooling || id:1001	reported	mrbase	TRUE	1001	2	TRUE
rs12900061	A	G	A	G	0.021	1.69488e-05	0.1623	0.170587	FALSE	FALSE	FALSE	UKB-b:10452	6.2866e-05	462933	240	462693	0.79	NA	Non-cancer illness code, self-reported: gestational diabetes || id:UKB-b:10452	MRC-IEU	2018	0	Binary		Non-cancer illness code, self-reported: gestational diabetes	Non-cancer illness code, self-reported: gestational diabetes || MRC-IEU || 2018	TRUE	mrbase	TRUE	rs12900061	rs28602458	A	G	A	G	1001	0.003	2.458e-10	293723	NA	NA	SD (years)	Years of schooling || id:1001	reported	mrbase	TRUE	1001	2	TRUE
rs12962421	A	G	A	G	-0.014	-1.96602e-05	0.5373	0.575753	FALSE	FALSE	FALSE	UKB-b:10452	4.79152e-05	462933	240	462693	0.68	NA	Non-cancer illness code, self-reported: gestational diabetes || id:UKB-b:10452	MRC-IEU	2018	0	Binary		Non-cancer illness code, self-reported: gestational diabetes	Non-cancer illness code, self-reported: gestational diabetes || MRC-IEU || 2018	TRUE	mrbase	NA	NA	NA	NA	NA	NA	NA	1001	0.002	1.495e-08	293723	NA	NA	SD (years)	Years of schooling || id:1001	reported	mrbase	TRUE	1001	2	TRUE
rs12969294	A	G	A	G	-0.018	-3.7165e-05	0.3787	0.33949	FALSE	FALSE	FALSE	UKB-b:10452	5.00833e-05	462933	240	462693	0.46	NA	Non-cancer illness code, self-reported: gestational diabetes || id:UKB-b:10452	MRC-IEU	2018	0	Binary		Non-cancer illness code, self-reported: gestational diabetes	Non-cancer illness code, self-reported: gestational diabetes || MRC-IEU || 2018	TRUE	mrbase	NA	NA	NA	NA	NA	NA	NA	1001	0.003	1.114e-11	293723	NA	NA	SD (years)	Years of schooling || id:1001	reported	mrbase	TRUE	1001	2	TRUE
rs12987662	A	C	A	C	0.022	-5.35835e-05	0.3787	0.401163	FALSE	FALSE	FALSE	UKB-b:10452	4.83451e-05	462933	240	462693	0.27	NA	Non-cancer illness code, self-reported: gestational diabetes || id:UKB-b:10452	MRC-IEU	2018	0	Binary		Non-cancer illness code, self-reported: gestational diabetes	Non-cancer illness code, self-reported: gestational diabetes || MRC-IEU || 2018	TRUE	mrbase	NA	NA	NA	NA	NA	NA	NA	1001	0.003	3.247e-18	293723	NA	NA	SD (years)	Years of schooling || id:1001	reported	mrbase	TRUE	1001	2	TRUE
rs13010288	T	G	T	G	0.02	6.68351e-05	0.1119	0.13372	FALSE	FALSE	FALSE	UKB-b:10452	6.97617e-05	462933	240	462693	0.34	NA	Non-cancer illness code, self-reported: gestational diabetes || id:UKB-b:10452	MRC-IEU	2018	0	Binary		Non-cancer illness code, self-reported: gestational diabetes	Non-cancer illness code, self-reported: gestational diabetes || MRC-IEU || 2018	TRUE	mrbase	NA	NA	NA	NA	NA	NA	NA	1001	0.004	2.212e-08	293723	NA	NA	SD (years)	Years of schooling || id:1001	reported	mrbase	TRUE	1001	2	TRUE
rs13421974	T	C	T	C	0.014	-1.5897e-06	0.5224	0.552919	FALSE	FALSE	FALSE	UKB-b:10452	4.76176e-05	462933	240	462693	0.97	NA	Non-cancer illness code, self-reported: gestational diabetes || id:UKB-b:10452	MRC-IEU	2018	0	Binary		Non-cancer illness code, self-reported: gestational diabetes	Non-cancer illness code, self-reported: gestational diabetes || MRC-IEU || 2018	TRUE	mrbase	NA	NA	NA	NA	NA	NA	NA	1001	0.002	8.964e-09	293723	NA	NA	SD (years)	Years of schooling || id:1001	reported	mrbase	TRUE	1001	2	TRUE
rs1378214	T	C	T	C	-0.016	-5.66044e-05	0.3825	0.380574	FALSE	FALSE	FALSE	UKB-b:10452	4.87285e-05	462933	240	462693	0.25	NA	Non-cancer illness code, self-reported: gestational diabetes || id:UKB-b:10452	MRC-IEU	2018	0	Binary		Non-cancer illness code, self-reported: gestational diabetes	Non-cancer illness code, self-reported: gestational diabetes || MRC-IEU || 2018	TRUE	mrbase	NA	NA	NA	NA	NA	NA	NA	1001	0.003	1.202e-10	293723	NA	NA	SD (years)	Years of schooling || id:1001	reported	mrbase	TRUE	1001	2	TRUE
rs1382358	T	C	T	C	0.021	2.86914e-05	0.90672	0.870163	FALSE	FALSE	FALSE	UKB-b:10452	7.04711e-05	462933	240	462693	0.68	NA	Non-cancer illness code, self-reported: gestational diabetes || id:UKB-b:10452	MRC-IEU	2018	0	Binary		Non-cancer illness code, self-reported: gestational diabetes	Non-cancer illness code, self-reported: gestational diabetes || MRC-IEU || 2018	TRUE	mrbase	NA	NA	NA	NA	NA	NA	NA	1001	0.004	3.174e-08	293723	NA	NA	SD (years)	Years of schooling || id:1001	reported	mrbase	TRUE	1001	2	TRUE
rs1396967	T	C	T	C	-0.015	-7.67543e-05	0.6063	0.695283	FALSE	FALSE	FALSE	UKB-b:10452	5.69269e-05	462933	240	462693	0.18	NA	Non-cancer illness code, self-reported: gestational diabetes || id:UKB-b:10452	MRC-IEU	2018	0	Binary		Non-cancer illness code, self-reported: gestational diabetes	Non-cancer illness code, self-reported: gestational diabetes || MRC-IEU || 2018	TRUE	mrbase	TRUE	rs1396967	rs10995426	C	T	C	T	1001	0.003	2.901e-09	293723	NA	NA	SD (years)	Years of schooling || id:1001	reported	mrbase	TRUE	1001	2	TRUE
rs141979783	T	C	T	C	0.037	-8.3784e-05	0.05224	0.044956	FALSE	FALSE	FALSE	UKB-b:10452	0.000117107	462933	240	462693	0.47	NA	Non-cancer illness code, self-reported: gestational diabetes || id:UKB-b:10452	MRC-IEU	2018	0	Binary		Non-cancer illness code, self-reported: gestational diabetes	Non-cancer illness code, self-reported: gestational diabetes || MRC-IEU || 2018	TRUE	mrbase	NA	NA	NA	NA	NA	NA	NA	1001	0.006	6.67e-09	293723	NA	NA	SD (years)	Years of schooling || id:1001	reported	mrbase	TRUE	1001	2	TRUE
rs152590	C	G	C	G	0.014	6.85563e-05	0.3433	0.346581	FALSE	TRUE	FALSE	UKB-b:10452	4.97389e-05	462933	240	462693	0.17	NA	Non-cancer illness code, self-reported: gestational diabetes || id:UKB-b:10452	MRC-IEU	2018	0	Binary		Non-cancer illness code, self-reported: gestational diabetes	Non-cancer illness code, self-reported: gestational diabetes || MRC-IEU || 2018	TRUE	mrbase	NA	NA	NA	NA	NA	NA	NA	1001	0.003	4.832e-08	293723	NA	NA	SD (years)	Years of schooling || id:1001	reported	mrbase	TRUE	1001	2	TRUE
rs16845580	T	C	T	C	0.016	2.53125e-05	0.6306	0.621447	FALSE	FALSE	FALSE	UKB-b:10452	4.89305e-05	462933	240	462693	0.6	NA	Non-cancer illness code, self-reported: gestational diabetes || id:UKB-b:10452	MRC-IEU	2018	0	Binary		Non-cancer illness code, self-reported: gestational diabetes	Non-cancer illness code, self-reported: gestational diabetes || MRC-IEU || 2018	TRUE	mrbase	NA	NA	NA	NA	NA	NA	NA	1001	0.003	2.067e-10	293723	NA	NA	SD (years)	Years of schooling || id:1001	reported	mrbase	TRUE	1001	2	TRUE
rs17425572	A	G	A	G	0.014	4.61306e-05	0.4403	0.472496	FALSE	FALSE	FALSE	UKB-b:10452	4.75059e-05	462933	240	462693	0.33	NA	Non-cancer illness code, self-reported: gestational diabetes || id:UKB-b:10452	MRC-IEU	2018	0	Binary		Non-cancer illness code, self-reported: gestational diabetes	Non-cancer illness code, self-reported: gestational diabetes || MRC-IEU || 2018	TRUE	mrbase	NA	NA	NA	NA	NA	NA	NA	1001	0.002	4.584e-08	293723	NA	NA	SD (years)	Years of schooling || id:1001	reported	mrbase	TRUE	1001	2	TRUE
rs17824247	T	C	T	C	-0.018	-7.00343e-05	0.5802	0.591502	FALSE	FALSE	FALSE	UKB-b:10452	4.82166e-05	462933	240	462693	0.15	NA	Non-cancer illness code, self-reported: gestational diabetes || id:UKB-b:10452	MRC-IEU	2018	0	Binary		Non-cancer illness code, self-reported: gestational diabetes	Non-cancer illness code, self-reported: gestational diabetes || MRC-IEU || 2018	TRUE	mrbase	NA	NA	NA	NA	NA	NA	NA	1001	0.003	5.291e-13	293723	NA	NA	SD (years)	Years of schooling || id:1001	reported	mrbase	TRUE	1001	2	TRUE
rs2456973	A	C	A	C	-0.018	-2.05001e-05	0.6791	0.658633	FALSE	FALSE	FALSE	UKB-b:10452	4.98539e-05	462933	240	462693	0.68	NA	Non-cancer illness code, self-reported: gestational diabetes || id:UKB-b:10452	MRC-IEU	2018	0	Binary		Non-cancer illness code, self-reported: gestational diabetes	Non-cancer illness code, self-reported: gestational diabetes || MRC-IEU || 2018	TRUE	mrbase	NA	NA	NA	NA	NA	NA	NA	1001	0.003	1.576e-12	293723	NA	NA	SD (years)	Years of schooling || id:1001	reported	mrbase	TRUE	1001	2	TRUE
rs28420834	A	G	A	G	-0.015	-1.87993e-05	0.4291	0.399122	FALSE	FALSE	FALSE	UKB-b:10452	4.83032e-05	462933	240	462693	0.7	NA	Non-cancer illness code, self-reported: gestational diabetes || id:UKB-b:10452	MRC-IEU	2018	0	Binary		Non-cancer illness code, self-reported: gestational diabetes	Non-cancer illness code, self-reported: gestational diabetes || MRC-IEU || 2018	TRUE	mrbase	TRUE	rs28420834	rs4270132	A	G	A	G	1001	0.003	1.549e-09	293723	NA	NA	SD (years)	Years of schooling || id:1001	reported	mrbase	TRUE	1001	2	TRUE
rs28792186	T	C	T	C	-0.025	3.16215e-05	0.6045	0.606703	FALSE	FALSE	FALSE	UKB-b:10452	4.8462e-05	462933	240	462693	0.51	NA	Non-cancer illness code, self-reported: gestational diabetes || id:UKB-b:10452	MRC-IEU	2018	0	Binary		Non-cancer illness code, self-reported: gestational diabetes	Non-cancer illness code, self-reported: gestational diabetes || MRC-IEU || 2018	TRUE	mrbase	TRUE	rs28792186	rs4576255	C	T	G	T	1001	0.003	6.405e-22	293723	NA	NA	SD (years)	Years of schooling || id:1001	reported	mrbase	TRUE	1001	2	TRUE
rs3095075	A	G	A	G	-0.014	6.01549e-05	0.5504	0.554683	FALSE	FALSE	FALSE	UKB-b:10452	4.79435e-05	462933	240	462693	0.21	NA	Non-cancer illness code, self-reported: gestational diabetes || id:UKB-b:10452	MRC-IEU	2018	0	Binary		Non-cancer illness code, self-reported: gestational diabetes	Non-cancer illness code, self-reported: gestational diabetes || MRC-IEU || 2018	TRUE	mrbase	NA	NA	NA	NA	NA	NA	NA	1001	0.002	3.531e-08	293723	NA	NA	SD (years)	Years of schooling || id:1001	reported	mrbase	TRUE	1001	2	TRUE
rs320700	A	G	A	G	0.016	-1.33863e-05	0.6343	0.638172	FALSE	FALSE	FALSE	UKB-b:10452	4.92975e-05	462933	240	462693	0.79	NA	Non-cancer illness code, self-reported: gestational diabetes || id:UKB-b:10452	MRC-IEU	2018	0	Binary		Non-cancer illness code, self-reported: gestational diabetes	Non-cancer illness code, self-reported: gestational diabetes || MRC-IEU || 2018	TRUE	mrbase	NA	NA	NA	NA	NA	NA	NA	1001	0.003	1.499e-09	293723	NA	NA	SD (years)	Years of schooling || id:1001	reported	mrbase	TRUE	1001	2	TRUE
rs34305371	A	G	A	G	0.036	1.62277e-05	0.08769	0.101339	FALSE	FALSE	FALSE	UKB-b:10452	7.83971e-05	462933	240	462693	0.84	NA	Non-cancer illness code, self-reported: gestational diabetes || id:UKB-b:10452	MRC-IEU	2018	0	Binary		Non-cancer illness code, self-reported: gestational diabetes	Non-cancer illness code, self-reported: gestational diabetes || MRC-IEU || 2018	TRUE	mrbase	NA	NA	NA	NA	NA	NA	NA	1001	0.004	2.344e-16	293723	NA	NA	SD (years)	Years of schooling || id:1001	reported	mrbase	TRUE	1001	2	TRUE
rs34344888	A	G	A	G	-0.016	1.90898e-05	0.3974	0.395448	FALSE	FALSE	FALSE	UKB-b:10452	4.84506e-05	462933	240	462693	0.69	NA	Non-cancer illness code, self-reported: gestational diabetes || id:UKB-b:10452	MRC-IEU	2018	0	Binary		Non-cancer illness code, self-reported: gestational diabetes	Non-cancer illness code, self-reported: gestational diabetes || MRC-IEU || 2018	TRUE	mrbase	NA	NA	NA	NA	NA	NA	NA	1001	0.003	1.11e-10	293723	NA	NA	SD (years)	Years of schooling || id:1001	reported	mrbase	TRUE	1001	2	TRUE
rs35771425	T	C	T	C	0.019	-1.65889e-05	0.7948	0.780119	FALSE	FALSE	FALSE	UKB-b:10452	5.71535e-05	462933	240	462693	0.77	NA	Non-cancer illness code, self-reported: gestational diabetes || id:UKB-b:10452	MRC-IEU	2018	0	Binary		Non-cancer illness code, self-reported: gestational diabetes	Non-cancer illness code, self-reported: gestational diabetes || MRC-IEU || 2018	TRUE	mrbase	NA	NA	NA	NA	NA	NA	NA	1001	0.003	2.615e-10	293723	NA	NA	SD (years)	Years of schooling || id:1001	reported	mrbase	TRUE	1001	2	TRUE
rs4240470	C	G	C	G	0.016	-7.83912e-05	0.7071	0.70389	FALSE	TRUE	FALSE	UKB-b:10452	5.19286e-05	462933	240	462693	0.13	NA	Non-cancer illness code, self-reported: gestational diabetes || id:UKB-b:10452	MRC-IEU	2018	0	Binary		Non-cancer illness code, self-reported: gestational diabetes	Non-cancer illness code, self-reported: gestational diabetes || MRC-IEU || 2018	TRUE	mrbase	NA	NA	NA	NA	NA	NA	NA	1001	0.003	2.634e-09	293723	NA	NA	SD (years)	Years of schooling || id:1001	reported	mrbase	TRUE	1001	2	TRUE
rs4244613	A	G	A	G	-0.014	-5.3312e-05	0.416	0.445025	FALSE	FALSE	FALSE	UKB-b:10452	4.82339e-05	462933	240	462693	0.27	NA	Non-cancer illness code, self-reported: gestational diabetes || id:UKB-b:10452	MRC-IEU	2018	0	Binary		Non-cancer illness code, self-reported: gestational diabetes	Non-cancer illness code, self-reported: gestational diabetes || MRC-IEU || 2018	TRUE	mrbase	NA	NA	NA	NA	NA	NA	NA	1001	0.003	9.937e-09	293723	NA	NA	SD (years)	Years of schooling || id:1001	reported	mrbase	TRUE	1001	2	TRUE
rs4468571	A	G	A	G	-0.014	7.89465e-05	0.5765	0.560479	FALSE	FALSE	FALSE	UKB-b:10452	4.76118e-05	462933	240	462693	0.097	NA	Non-cancer illness code, self-reported: gestational diabetes || id:UKB-b:10452	MRC-IEU	2018	0	Binary		Non-cancer illness code, self-reported: gestational diabetes	Non-cancer illness code, self-reported: gestational diabetes || MRC-IEU || 2018	TRUE	mrbase	NA	NA	NA	NA	NA	NA	NA	1001	0.003	2.587e-08	293723	NA	NA	SD (years)	Years of schooling || id:1001	reported	mrbase	TRUE	1001	2	TRUE
rs4478846	T	C	T	C	0.018	-1.00165e-05	0.8526	0.835555	FALSE	FALSE	FALSE	UKB-b:10452	6.38947e-05	462933	240	462693	0.88	NA	Non-cancer illness code, self-reported: gestational diabetes || id:UKB-b:10452	MRC-IEU	2018	0	Binary		Non-cancer illness code, self-reported: gestational diabetes	Non-cancer illness code, self-reported: gestational diabetes || MRC-IEU || 2018	TRUE	mrbase	NA	NA	NA	NA	NA	NA	NA	1001	0.003	1.933e-08	293723	NA	NA	SD (years)	Years of schooling || id:1001	reported	mrbase	TRUE	1001	2	TRUE
rs4493682	C	G	C	G	0.019	-3.03734e-05	0.2034	0.181588	FALSE	TRUE	FALSE	UKB-b:10452	6.1436e-05	462933	240	462693	0.62	NA	Non-cancer illness code, self-reported: gestational diabetes || id:UKB-b:10452	MRC-IEU	2018	0	Binary		Non-cancer illness code, self-reported: gestational diabetes	Non-cancer illness code, self-reported: gestational diabetes || MRC-IEU || 2018	TRUE	mrbase	NA	NA	NA	NA	NA	NA	NA	1001	0.003	2.273e-08	293723	NA	NA	SD (years)	Years of schooling || id:1001	reported	mrbase	TRUE	1001	2	TRUE
rs4800490	A	C	A	C	-0.015	1.292e-05	0.5429	0.504789	FALSE	FALSE	FALSE	UKB-b:10452	4.73224e-05	462933	240	462693	0.78	NA	Non-cancer illness code, self-reported: gestational diabetes || id:UKB-b:10452	MRC-IEU	2018	0	Binary		Non-cancer illness code, self-reported: gestational diabetes	Non-cancer illness code, self-reported: gestational diabetes || MRC-IEU || 2018	TRUE	mrbase	NA	NA	NA	NA	NA	NA	NA	1001	0.002	2.13e-09	293723	NA	NA	SD (years)	Years of schooling || id:1001	reported	mrbase	TRUE	1001	2	TRUE
rs4863692	T	G	T	G	0.018	2.83933e-05	0.334	0.328864	FALSE	FALSE	FALSE	UKB-b:10452	5.04713e-05	462933	240	462693	0.57	NA	Non-cancer illness code, self-reported: gestational diabetes || id:UKB-b:10452	MRC-IEU	2018	0	Binary		Non-cancer illness code, self-reported: gestational diabetes	Non-cancer illness code, self-reported: gestational diabetes || MRC-IEU || 2018	TRUE	mrbase	NA	NA	NA	NA	NA	NA	NA	1001	0.003	3.798e-12	293723	NA	NA	SD (years)	Years of schooling || id:1001	reported	mrbase	TRUE	1001	2	TRUE
rs4974424	A	G	A	G	-0.019	5.20152e-05	0.8265	0.839074	FALSE	FALSE	FALSE	UKB-b:10452	6.45914e-05	462933	240	462693	0.42	NA	Non-cancer illness code, self-reported: gestational diabetes || id:UKB-b:10452	MRC-IEU	2018	0	Binary		Non-cancer illness code, self-reported: gestational diabetes	Non-cancer illness code, self-reported: gestational diabetes || MRC-IEU || 2018	TRUE	mrbase	NA	NA	NA	NA	NA	NA	NA	1001	0.003	2.637e-08	293723	NA	NA	SD (years)	Years of schooling || id:1001	reported	mrbase	TRUE	1001	2	TRUE
rs523934	A	G	A	G	0.015	-3.67754e-05	0.416	0.397852	FALSE	FALSE	FALSE	UKB-b:10452	4.83517e-05	462933	240	462693	0.45	NA	Non-cancer illness code, self-reported: gestational diabetes || id:UKB-b:10452	MRC-IEU	2018	0	Binary		Non-cancer illness code, self-reported: gestational diabetes	Non-cancer illness code, self-reported: gestational diabetes || MRC-IEU || 2018	TRUE	mrbase	NA	NA	NA	NA	NA	NA	NA	1001	0.003	1.089e-08	293723	NA	NA	SD (years)	Years of schooling || id:1001	reported	mrbase	TRUE	1001	2	TRUE
rs538628	C	G	C	G	-0.018	-7.54206e-05	0.2444	0.213978	FALSE	TRUE	FALSE	UKB-b:10452	5.76081e-05	462933	240	462693	0.19	NA	Non-cancer illness code, self-reported: gestational diabetes || id:UKB-b:10452	MRC-IEU	2018	0	Binary		Non-cancer illness code, self-reported: gestational diabetes	Non-cancer illness code, self-reported: gestational diabetes || MRC-IEU || 2018	TRUE	mrbase	NA	NA	NA	NA	NA	NA	NA	1001	0.003	2.155e-08	293723	NA	NA	SD (years)	Years of schooling || id:1001	reported	mrbase	TRUE	1001	2	TRUE
rs58694847	C	G	C	G	-0.018	4.33574e-05	0.3097	0.26227	FALSE	TRUE	FALSE	UKB-b:10452	5.40436e-05	462933	240	462693	0.42	NA	Non-cancer illness code, self-reported: gestational diabetes || id:UKB-b:10452	MRC-IEU	2018	0	Binary		Non-cancer illness code, self-reported: gestational diabetes	Non-cancer illness code, self-reported: gestational diabetes || MRC-IEU || 2018	TRUE	mrbase	NA	NA	NA	NA	NA	NA	NA	1001	0.003	7.406e-11	293723	NA	NA	SD (years)	Years of schooling || id:1001	reported	mrbase	TRUE	1001	2	TRUE
rs61160187	A	G	A	G	-0.018	2.8383e-05	0.6194	0.607578	FALSE	FALSE	FALSE	UKB-b:10452	4.85891e-05	462933	240	462693	0.56	NA	Non-cancer illness code, self-reported: gestational diabetes || id:UKB-b:10452	MRC-IEU	2018	0	Binary		Non-cancer illness code, self-reported: gestational diabetes	Non-cancer illness code, self-reported: gestational diabetes || MRC-IEU || 2018	TRUE	mrbase	NA	NA	NA	NA	NA	NA	NA	1001	0.003	5.929e-13	293723	NA	NA	SD (years)	Years of schooling || id:1001	reported	mrbase	TRUE	1001	2	TRUE
rs62100767	A	G	A	G	0.014	6.74871e-05	0.6007	0.602701	FALSE	FALSE	FALSE	UKB-b:10452	4.83707e-05	462933	240	462693	0.16	NA	Non-cancer illness code, self-reported: gestational diabetes || id:UKB-b:10452	MRC-IEU	2018	0	Binary		Non-cancer illness code, self-reported: gestational diabetes	Non-cancer illness code, self-reported: gestational diabetes || MRC-IEU || 2018	TRUE	mrbase	NA	NA	NA	NA	NA	NA	NA	1001	0.003	1.11e-08	293723	NA	NA	SD (years)	Years of schooling || id:1001	reported	mrbase	TRUE	1001	2	TRUE
rs62263923	A	G	A	G	-0.016	1.68623e-05	0.6437	0.646538	FALSE	FALSE	FALSE	UKB-b:10452	4.97945e-05	462933	240	462693	0.73	NA	Non-cancer illness code, self-reported: gestational diabetes || id:UKB-b:10452	MRC-IEU	2018	0	Binary		Non-cancer illness code, self-reported: gestational diabetes	Non-cancer illness code, self-reported: gestational diabetes || MRC-IEU || 2018	TRUE	mrbase	NA	NA	NA	NA	NA	NA	NA	1001	0.003	1.628e-09	293723	NA	NA	SD (years)	Years of schooling || id:1001	reported	mrbase	TRUE	1001	2	TRUE
rs6839705	A	C	A	C	0.017	2.84397e-05	0.3601	0.34149	FALSE	FALSE	FALSE	UKB-b:10452	4.98834e-05	462933	240	462693	0.57	NA	Non-cancer illness code, self-reported: gestational diabetes || id:UKB-b:10452	MRC-IEU	2018	0	Binary		Non-cancer illness code, self-reported: gestational diabetes	Non-cancer illness code, self-reported: gestational diabetes || MRC-IEU || 2018	TRUE	mrbase	NA	NA	NA	NA	NA	NA	NA	1001	0.003	1.715e-11	293723	NA	NA	SD (years)	Years of schooling || id:1001	reported	mrbase	TRUE	1001	2	TRUE
rs6882046	A	G	A	G	-0.021	-4.06582e-05	0.6866	0.731973	FALSE	FALSE	FALSE	UKB-b:10452	5.39189e-05	462933	240	462693	0.45	NA	Non-cancer illness code, self-reported: gestational diabetes || id:UKB-b:10452	MRC-IEU	2018	0	Binary		Non-cancer illness code, self-reported: gestational diabetes	Non-cancer illness code, self-reported: gestational diabetes || MRC-IEU || 2018	TRUE	mrbase	NA	NA	NA	NA	NA	NA	NA	1001	0.003	7.921e-14	293723	NA	NA	SD (years)	Years of schooling || id:1001	reported	mrbase	TRUE	1001	2	TRUE
rs7029201	A	G	A	G	0.025	2.56153e-05	0.4235	0.415424	FALSE	FALSE	FALSE	UKB-b:10452	4.80492e-05	462933	240	462693	0.59	NA	Non-cancer illness code, self-reported: gestational diabetes || id:UKB-b:10452	MRC-IEU	2018	0	Binary		Non-cancer illness code, self-reported: gestational diabetes	Non-cancer illness code, self-reported: gestational diabetes || MRC-IEU || 2018	TRUE	mrbase	NA	NA	NA	NA	NA	NA	NA	1001	0.003	6.135e-23	293723	NA	NA	SD (years)	Years of schooling || id:1001	reported	mrbase	TRUE	1001	2	TRUE
rs7033137	C	G	C	G	0.016	-7.55427e-06	0.7743	0.742022	FALSE	TRUE	FALSE	UKB-b:10452	5.41321e-05	462933	240	462693	0.89	NA	Non-cancer illness code, self-reported: gestational diabetes || id:UKB-b:10452	MRC-IEU	2018	0	Binary		Non-cancer illness code, self-reported: gestational diabetes	Non-cancer illness code, self-reported: gestational diabetes || MRC-IEU || 2018	TRUE	mrbase	TRUE	rs7033137	rs2781530	G	C	T	C	1001	0.003	2.139e-08	293723	NA	NA	SD (years)	Years of schooling || id:1001	reported	mrbase	TRUE	1001	2	TRUE
rs7146434	A	G	A	G	-0.014	-3.1844e-05	0.5653	0.550641	FALSE	FALSE	FALSE	UKB-b:10452	4.75932e-05	462933	240	462693	0.5	NA	Non-cancer illness code, self-reported: gestational diabetes || id:UKB-b:10452	MRC-IEU	2018	0	Binary		Non-cancer illness code, self-reported: gestational diabetes	Non-cancer illness code, self-reported: gestational diabetes || MRC-IEU || 2018	TRUE	mrbase	NA	NA	NA	NA	NA	NA	NA	1001	0.002	3.742e-08	293723	NA	NA	SD (years)	Years of schooling || id:1001	reported	mrbase	TRUE	1001	2	TRUE
rs71537331	T	C	T	C	-0.017	-6.19567e-05	0.3713	0.333763	FALSE	FALSE	FALSE	UKB-b:10452	5.01593e-05	462933	240	462693	0.22	NA	Non-cancer illness code, self-reported: gestational diabetes || id:UKB-b:10452	MRC-IEU	2018	0	Binary		Non-cancer illness code, self-reported: gestational diabetes	Non-cancer illness code, self-reported: gestational diabetes || MRC-IEU || 2018	TRUE	mrbase	TRUE	rs71537331	rs3897821	T	C	G	A	1001	0.003	2.378e-10	293723	NA	NA	SD (years)	Years of schooling || id:1001	reported	mrbase	TRUE	1001	2	TRUE
rs7599488	T	C	T	C	-0.017	-1.10755e-05	0.4254	0.426061	FALSE	FALSE	FALSE	UKB-b:10452	4.78023e-05	462933	240	462693	0.82	NA	Non-cancer illness code, self-reported: gestational diabetes || id:UKB-b:10452	MRC-IEU	2018	0	Binary		Non-cancer illness code, self-reported: gestational diabetes	Non-cancer illness code, self-reported: gestational diabetes || MRC-IEU || 2018	TRUE	mrbase	NA	NA	NA	NA	NA	NA	NA	1001	0.002	2.046e-11	293723	NA	NA	SD (years)	Years of schooling || id:1001	reported	mrbase	TRUE	1001	2	TRUE
rs766406	T	G	T	G	0.014	7.94242e-06	0.6194	0.63565	FALSE	FALSE	FALSE	UKB-b:10452	4.91205e-05	462933	240	462693	0.87	NA	Non-cancer illness code, self-reported: gestational diabetes || id:UKB-b:10452	MRC-IEU	2018	0	Binary		Non-cancer illness code, self-reported: gestational diabetes	Non-cancer illness code, self-reported: gestational diabetes || MRC-IEU || 2018	TRUE	mrbase	NA	NA	NA	NA	NA	NA	NA	1001	0.003	1.888e-08	293723	NA	NA	SD (years)	Years of schooling || id:1001	reported	mrbase	TRUE	1001	2	TRUE
rs7757476	A	G	A	G	0.02	6.84652e-05	0.2313	0.18738	FALSE	FALSE	FALSE	UKB-b:10452	6.17233e-05	462933	240	462693	0.27	NA	Non-cancer illness code, self-reported: gestational diabetes || id:UKB-b:10452	MRC-IEU	2018	0	Binary		Non-cancer illness code, self-reported: gestational diabetes	Non-cancer illness code, self-reported: gestational diabetes || MRC-IEU || 2018	TRUE	mrbase	NA	NA	NA	NA	NA	NA	NA	1001	0.003	9.369e-10	293723	NA	NA	SD (years)	Years of schooling || id:1001	reported	mrbase	TRUE	1001	2	TRUE
rs7948975	T	C	T	C	0.014	2.09251e-05	0.6586	0.607434	FALSE	FALSE	FALSE	UKB-b:10452	4.84387e-05	462933	240	462693	0.67	NA	Non-cancer illness code, self-reported: gestational diabetes || id:UKB-b:10452	MRC-IEU	2018	0	Binary		Non-cancer illness code, self-reported: gestational diabetes	Non-cancer illness code, self-reported: gestational diabetes || MRC-IEU || 2018	TRUE	mrbase	TRUE	rs7948975	rs7949089	C	T	C	T	1001	0.003	3.829e-08	293723	NA	NA	SD (years)	Years of schooling || id:1001	reported	mrbase	TRUE	1001	2	TRUE
rs7964899	A	G	A	G	0.017	-3.2003e-05	0.4571	0.433152	FALSE	FALSE	FALSE	UKB-b:10452	4.77304e-05	462933	240	462693	0.5	NA	Non-cancer illness code, self-reported: gestational diabetes || id:UKB-b:10452	MRC-IEU	2018	0	Binary		Non-cancer illness code, self-reported: gestational diabetes	Non-cancer illness code, self-reported: gestational diabetes || MRC-IEU || 2018	TRUE	mrbase	NA	NA	NA	NA	NA	NA	NA	1001	0.002	1.992e-11	293723	NA	NA	SD (years)	Years of schooling || id:1001	reported	mrbase	TRUE	1001	2	TRUE
rs8049439	T	C	T	C	0.015	3.09219e-05	0.6549	0.597537	FALSE	FALSE	FALSE	UKB-b:10452	4.82247e-05	462933	240	462693	0.52	NA	Non-cancer illness code, self-reported: gestational diabetes || id:UKB-b:10452	MRC-IEU	2018	0	Binary		Non-cancer illness code, self-reported: gestational diabetes	Non-cancer illness code, self-reported: gestational diabetes || MRC-IEU || 2018	TRUE	mrbase	NA	NA	NA	NA	NA	NA	NA	1001	0.003	2.686e-09	293723	NA	NA	SD (years)	Years of schooling || id:1001	reported	mrbase	TRUE	1001	2	TRUE
rs9527702	A	G	A	G	0.023	8.73178e-05	0.7631	0.723763	FALSE	FALSE	FALSE	UKB-b:10452	5.29177e-05	462933	240	462693	0.099	NA	Non-cancer illness code, self-reported: gestational diabetes || id:UKB-b:10452	MRC-IEU	2018	0	Binary		Non-cancer illness code, self-reported: gestational diabetes	Non-cancer illness code, self-reported: gestational diabetes || MRC-IEU || 2018	TRUE	mrbase	NA	NA	NA	NA	NA	NA	NA	1001	0.003	4.989e-17	293723	NA	NA	SD (years)	Years of schooling || id:1001	reported	mrbase	TRUE	1001	2	TRUE
rs9556958	T	C	T	C	-0.015	-2.92412e-05	0.5019	0.524332	FALSE	FALSE	FALSE	UKB-b:10452	4.76499e-05	462933	240	462693	0.54	NA	Non-cancer illness code, self-reported: gestational diabetes || id:UKB-b:10452	MRC-IEU	2018	0	Binary		Non-cancer illness code, self-reported: gestational diabetes	Non-cancer illness code, self-reported: gestational diabetes || MRC-IEU || 2018	TRUE	mrbase	NA	NA	NA	NA	NA	NA	NA	1001	0.002	1.891e-09	293723	NA	NA	SD (years)	Years of schooling || id:1001	reported	mrbase	TRUE	1001	2	TRUE
rs9616906	A	G	A	G	0.015	2.50918e-05	0.4515	0.44102	FALSE	FALSE	FALSE	UKB-b:10452	4.76339e-05	462933	240	462693	0.6	NA	Non-cancer illness code, self-reported: gestational diabetes || id:UKB-b:10452	MRC-IEU	2018	0	Binary		Non-cancer illness code, self-reported: gestational diabetes	Non-cancer illness code, self-reported: gestational diabetes || MRC-IEU || 2018	TRUE	mrbase	NA	NA	NA	NA	NA	NA	NA	1001	0.003	1.733e-09	293723	NA	NA	SD (years)	Years of schooling || id:1001	reported	mrbase	TRUE	1001	2	TRUE
rs9739070	A	G	A	G	0.024	-4.81085e-05	0.2295	0.204568	FALSE	FALSE	FALSE	UKB-b:10452	5.87691e-05	462933	240	462693	0.41	NA	Non-cancer illness code, self-reported: gestational diabetes || id:UKB-b:10452	MRC-IEU	2018	0	Binary		Non-cancer illness code, self-reported: gestational diabetes	Non-cancer illness code, self-reported: gestational diabetes || MRC-IEU || 2018	TRUE	mrbase	NA	NA	NA	NA	NA	NA	NA	1001	0.003	3.954e-16	293723	NA	NA	SD (years)	Years of schooling || id:1001	reported	mrbase	TRUE	1001	2	TRUE
rs9792504	A	G	A	G	-0.018	-8.87046e-05	0.694	0.669796	FALSE	FALSE	FALSE	UKB-b:10452	5.02377e-05	462933	240	462693	0.077	NA	Non-cancer illness code, self-reported: gestational diabetes || id:UKB-b:10452	MRC-IEU	2018	0	Binary		Non-cancer illness code, self-reported: gestational diabetes	Non-cancer illness code, self-reported: gestational diabetes || MRC-IEU || 2018	TRUE	mrbase	TRUE	rs9792504	rs4741597	G	A	T	C	1001	0.003	3.247e-12	293723	NA	NA	SD (years)	Years of schooling || id:1001	reported	mrbase	TRUE	1001	2	TRUE

## Sheet: 8.High blood pressure
Table 8. SNP characteristics for MR of Education Years on high blood pressure.
SNP	effect_allele.exposure	other_allele.exposure	effect_allele.outcome	other_allele.outcome	beta.exposure	beta.outcome	eaf.exposure	eaf.outcome	remove	palindromic	ambiguous	id.outcome	se.outcome	samplesize.outcome	ncase.outcome	ncontrol.outcome	pval.outcome	units.outcome	outcome	consortium.outcome	year.outcome	pmid.outcome	category.outcome	subcategory.outcome	originalname.outcome	outcome.deprecated	mr_keep.outcome	data_source.outcome	proxy.outcome	target_snp.outcome	proxy_snp.outcome	target_a1.outcome	target_a2.outcome	proxy_a1.outcome	proxy_a2.outcome	id.exposure	se.exposure	pval.exposure	samplesize.exposure	ncase.exposure	ncontrol.exposure	units.exposure	exposure	pval_origin.exposure	data_source.exposure	mr_keep.exposure	id	action	mr_keep
rs10006235	T	C	T	C	-0.015	-0.00102783	0.2873	0.270582	FALSE	FALSE	FALSE	UKB-b:14177	0.00102383	461880	124227	337653	0.32	NA	Vascular/heart problems diagnosed by doctor: High blood pressure || id:UKB-b:14177	MRC-IEU	2018	0	Binary		Vascular/heart problems diagnosed by doctor: High blood pressure	Vascular/heart problems diagnosed by doctor: High blood pressure || MRC-IEU || 2018	TRUE	mrbase	NA	NA	NA	NA	NA	NA	NA	1001	0.003	2.631e-08	293723	NA	NA	SD (years)	Years of schooling || id:1001	reported	mrbase	TRUE	1001	2	TRUE
rs1008078	T	C	T	C	-0.016	0.000563893	0.3731	0.395462	FALSE	FALSE	FALSE	UKB-b:14177	0.000931974	461880	124227	337653	0.55	NA	Vascular/heart problems diagnosed by doctor: High blood pressure || id:UKB-b:14177	MRC-IEU	2018	0	Binary		Vascular/heart problems diagnosed by doctor: High blood pressure	Vascular/heart problems diagnosed by doctor: High blood pressure || MRC-IEU || 2018	TRUE	mrbase	NA	NA	NA	NA	NA	NA	NA	1001	0.003	7.882e-11	293723	NA	NA	SD (years)	Years of schooling || id:1001	reported	mrbase	TRUE	1001	2	TRUE
rs1035578	A	G	A	G	-0.013	0.000123833	0.569	0.531039	FALSE	FALSE	FALSE	UKB-b:14177	0.000917022	461880	124227	337653	0.89	NA	Vascular/heart problems diagnosed by doctor: High blood pressure || id:UKB-b:14177	MRC-IEU	2018	0	Binary		Vascular/heart problems diagnosed by doctor: High blood pressure	Vascular/heart problems diagnosed by doctor: High blood pressure || MRC-IEU || 2018	TRUE	mrbase	NA	NA	NA	NA	NA	NA	NA	1001	0.002	4.707e-08	293723	NA	NA	SD (years)	Years of schooling || id:1001	reported	mrbase	TRUE	1001	2	TRUE
rs10483349	A	G	A	G	-0.019	0.00109511	0.8302	0.817231	FALSE	FALSE	FALSE	UKB-b:14177	0.00117927	461880	124227	337653	0.35	NA	Vascular/heart problems diagnosed by doctor: High blood pressure || id:UKB-b:14177	MRC-IEU	2018	0	Binary		Vascular/heart problems diagnosed by doctor: High blood pressure	Vascular/heart problems diagnosed by doctor: High blood pressure || MRC-IEU || 2018	TRUE	mrbase	NA	NA	NA	NA	NA	NA	NA	1001	0.003	3.023e-09	293723	NA	NA	SD (years)	Years of schooling || id:1001	reported	mrbase	TRUE	1001	2	TRUE
rs10772644	C	G	C	G	0.021	-0.00347413	0.8713	0.892562	FALSE	TRUE	FALSE	UKB-b:14177	0.00147515	461880	124227	337653	0.019	NA	Vascular/heart problems diagnosed by doctor: High blood pressure || id:UKB-b:14177	MRC-IEU	2018	0	Binary		Vascular/heart problems diagnosed by doctor: High blood pressure	Vascular/heart problems diagnosed by doctor: High blood pressure || MRC-IEU || 2018	TRUE	mrbase	NA	NA	NA	NA	NA	NA	NA	1001	0.004	4.112e-08	293723	NA	NA	SD (years)	Years of schooling || id:1001	reported	mrbase	TRUE	1001	2	TRUE
rs10831912	T	C	T	C	-0.015	-0.000715922	0.403	0.39898	FALSE	FALSE	FALSE	UKB-b:14177	0.000933301	461880	124227	337653	0.44	NA	Vascular/heart problems diagnosed by doctor: High blood pressure || id:UKB-b:14177	MRC-IEU	2018	0	Binary		Vascular/heart problems diagnosed by doctor: High blood pressure	Vascular/heart problems diagnosed by doctor: High blood pressure || MRC-IEU || 2018	TRUE	mrbase	NA	NA	NA	NA	NA	NA	NA	1001	0.003	1.225e-08	293723	NA	NA	SD (years)	Years of schooling || id:1001	reported	mrbase	TRUE	1001	2	TRUE
rs1106761	A	G	A	G	-0.017	0.00149959	0.3601	0.384048	FALSE	FALSE	FALSE	UKB-b:14177	0.0009469	461880	124227	337653	0.11	NA	Vascular/heart problems diagnosed by doctor: High blood pressure || id:UKB-b:14177	MRC-IEU	2018	0	Binary		Vascular/heart problems diagnosed by doctor: High blood pressure	Vascular/heart problems diagnosed by doctor: High blood pressure || MRC-IEU || 2018	TRUE	mrbase	NA	NA	NA	NA	NA	NA	NA	1001	0.003	4.076e-11	293723	NA	NA	SD (years)	Years of schooling || id:1001	reported	mrbase	TRUE	1001	2	TRUE
rs11191193	A	G	A	G	0.019	-0.00185315	0.6511	0.648947	FALSE	FALSE	FALSE	UKB-b:14177	0.00095554	461880	124227	337653	0.052	NA	Vascular/heart problems diagnosed by doctor: High blood pressure || id:UKB-b:14177	MRC-IEU	2018	0	Binary		Vascular/heart problems diagnosed by doctor: High blood pressure	Vascular/heart problems diagnosed by doctor: High blood pressure || MRC-IEU || 2018	TRUE	mrbase	NA	NA	NA	NA	NA	NA	NA	1001	0.003	6.967e-13	293723	NA	NA	SD (years)	Years of schooling || id:1001	reported	mrbase	TRUE	1001	2	TRUE
rs11222416	T	C	T	C	-0.015	0.00110398	0.416	0.505977	FALSE	FALSE	FALSE	UKB-b:14177	0.000910364	461880	124227	337653	0.23	NA	Vascular/heart problems diagnosed by doctor: High blood pressure || id:UKB-b:14177	MRC-IEU	2018	0	Binary		Vascular/heart problems diagnosed by doctor: High blood pressure	Vascular/heart problems diagnosed by doctor: High blood pressure || MRC-IEU || 2018	TRUE	mrbase	TRUE	rs11222416	rs7940465	T	C	T	C	1001	0.003	1.167e-08	293723	NA	NA	SD (years)	Years of schooling || id:1001	reported	mrbase	TRUE	1001	2	TRUE
rs11726992	T	C	T	C	0.014	-0.00148185	0.6455	0.576892	FALSE	FALSE	FALSE	UKB-b:14177	0.000922501	461880	124227	337653	0.11	NA	Vascular/heart problems diagnosed by doctor: High blood pressure || id:UKB-b:14177	MRC-IEU	2018	0	Binary		Vascular/heart problems diagnosed by doctor: High blood pressure	Vascular/heart problems diagnosed by doctor: High blood pressure || MRC-IEU || 2018	TRUE	mrbase	TRUE	rs11726992	rs4690912	C	T	G	T	1001	0.003	2.58e-08	293723	NA	NA	SD (years)	Years of schooling || id:1001	reported	mrbase	TRUE	1001	2	TRUE
rs12761761	T	C	T	C	0.017	-0.00287692	0.2071	0.24985	FALSE	FALSE	FALSE	UKB-b:14177	0.00105076	461880	124227	337653	0.0062	NA	Vascular/heart problems diagnosed by doctor: High blood pressure || id:UKB-b:14177	MRC-IEU	2018	0	Binary		Vascular/heart problems diagnosed by doctor: High blood pressure	Vascular/heart problems diagnosed by doctor: High blood pressure || MRC-IEU || 2018	TRUE	mrbase	NA	NA	NA	NA	NA	NA	NA	1001	0.003	3.188e-08	293723	NA	NA	SD (years)	Years of schooling || id:1001	reported	mrbase	TRUE	1001	2	TRUE
rs12962421	A	G	A	G	-0.014	0.00249314	0.5373	0.575775	FALSE	FALSE	FALSE	UKB-b:14177	0.000921505	461880	124227	337653	0.0068	NA	Vascular/heart problems diagnosed by doctor: High blood pressure || id:UKB-b:14177	MRC-IEU	2018	0	Binary		Vascular/heart problems diagnosed by doctor: High blood pressure	Vascular/heart problems diagnosed by doctor: High blood pressure || MRC-IEU || 2018	TRUE	mrbase	NA	NA	NA	NA	NA	NA	NA	1001	0.002	1.495e-08	293723	NA	NA	SD (years)	Years of schooling || id:1001	reported	mrbase	TRUE	1001	2	TRUE
rs12969294	A	G	A	G	-0.018	-0.000181282	0.3787	0.339504	FALSE	FALSE	FALSE	UKB-b:14177	0.000963247	461880	124227	337653	0.85	NA	Vascular/heart problems diagnosed by doctor: High blood pressure || id:UKB-b:14177	MRC-IEU	2018	0	Binary		Vascular/heart problems diagnosed by doctor: High blood pressure	Vascular/heart problems diagnosed by doctor: High blood pressure || MRC-IEU || 2018	TRUE	mrbase	NA	NA	NA	NA	NA	NA	NA	1001	0.003	1.114e-11	293723	NA	NA	SD (years)	Years of schooling || id:1001	reported	mrbase	TRUE	1001	2	TRUE
rs13010288	T	G	T	G	0.02	0.00105059	0.1119	0.133707	FALSE	FALSE	FALSE	UKB-b:14177	0.00133923	461880	124227	337653	0.43	NA	Vascular/heart problems diagnosed by doctor: High blood pressure || id:UKB-b:14177	MRC-IEU	2018	0	Binary		Vascular/heart problems diagnosed by doctor: High blood pressure	Vascular/heart problems diagnosed by doctor: High blood pressure || MRC-IEU || 2018	TRUE	mrbase	NA	NA	NA	NA	NA	NA	NA	1001	0.004	2.212e-08	293723	NA	NA	SD (years)	Years of schooling || id:1001	reported	mrbase	TRUE	1001	2	TRUE
rs13421974	T	C	T	C	0.014	-0.000737168	0.5224	0.552916	FALSE	FALSE	FALSE	UKB-b:14177	0.000914144	461880	124227	337653	0.42	NA	Vascular/heart problems diagnosed by doctor: High blood pressure || id:UKB-b:14177	MRC-IEU	2018	0	Binary		Vascular/heart problems diagnosed by doctor: High blood pressure	Vascular/heart problems diagnosed by doctor: High blood pressure || MRC-IEU || 2018	TRUE	mrbase	NA	NA	NA	NA	NA	NA	NA	1001	0.002	8.964e-09	293723	NA	NA	SD (years)	Years of schooling || id:1001	reported	mrbase	TRUE	1001	2	TRUE
rs1378214	T	C	T	C	-0.016	0.00241485	0.3825	0.380531	FALSE	FALSE	FALSE	UKB-b:14177	0.000937002	461880	124227	337653	0.01	NA	Vascular/heart problems diagnosed by doctor: High blood pressure || id:UKB-b:14177	MRC-IEU	2018	0	Binary		Vascular/heart problems diagnosed by doctor: High blood pressure	Vascular/heart problems diagnosed by doctor: High blood pressure || MRC-IEU || 2018	TRUE	mrbase	NA	NA	NA	NA	NA	NA	NA	1001	0.003	1.202e-10	293723	NA	NA	SD (years)	Years of schooling || id:1001	reported	mrbase	TRUE	1001	2	TRUE
rs1396967	T	C	T	C	-0.015	0.00257691	0.6063	0.695269	FALSE	FALSE	FALSE	UKB-b:14177	0.00109378	461880	124227	337653	0.018	NA	Vascular/heart problems diagnosed by doctor: High blood pressure || id:UKB-b:14177	MRC-IEU	2018	0	Binary		Vascular/heart problems diagnosed by doctor: High blood pressure	Vascular/heart problems diagnosed by doctor: High blood pressure || MRC-IEU || 2018	TRUE	mrbase	TRUE	rs1396967	rs10995426	C	T	C	T	1001	0.003	2.901e-09	293723	NA	NA	SD (years)	Years of schooling || id:1001	reported	mrbase	TRUE	1001	2	TRUE
rs1424580	T	C	T	C	0.018	-0.000799845	0.8004	0.801952	FALSE	FALSE	FALSE	UKB-b:14177	0.00114134	461880	124227	337653	0.48	NA	Vascular/heart problems diagnosed by doctor: High blood pressure || id:UKB-b:14177	MRC-IEU	2018	0	Binary		Vascular/heart problems diagnosed by doctor: High blood pressure	Vascular/heart problems diagnosed by doctor: High blood pressure || MRC-IEU || 2018	TRUE	mrbase	NA	NA	NA	NA	NA	NA	NA	1001	0.003	9.583e-09	293723	NA	NA	SD (years)	Years of schooling || id:1001	reported	mrbase	TRUE	1001	2	TRUE
rs152590	C	G	C	G	0.014	-0.00199383	0.3433	0.346558	FALSE	TRUE	FALSE	UKB-b:14177	0.000955474	461880	124227	337653	0.037	NA	Vascular/heart problems diagnosed by doctor: High blood pressure || id:UKB-b:14177	MRC-IEU	2018	0	Binary		Vascular/heart problems diagnosed by doctor: High blood pressure	Vascular/heart problems diagnosed by doctor: High blood pressure || MRC-IEU || 2018	TRUE	mrbase	NA	NA	NA	NA	NA	NA	NA	1001	0.003	4.832e-08	293723	NA	NA	SD (years)	Years of schooling || id:1001	reported	mrbase	TRUE	1001	2	TRUE
rs16845580	T	C	T	C	0.016	-0.00236917	0.6306	0.621417	FALSE	FALSE	FALSE	UKB-b:14177	0.000939318	461880	124227	337653	0.012	NA	Vascular/heart problems diagnosed by doctor: High blood pressure || id:UKB-b:14177	MRC-IEU	2018	0	Binary		Vascular/heart problems diagnosed by doctor: High blood pressure	Vascular/heart problems diagnosed by doctor: High blood pressure || MRC-IEU || 2018	TRUE	mrbase	NA	NA	NA	NA	NA	NA	NA	1001	0.003	2.067e-10	293723	NA	NA	SD (years)	Years of schooling || id:1001	reported	mrbase	TRUE	1001	2	TRUE
rs17425572	A	G	A	G	0.014	-0.00165902	0.4403	0.472498	FALSE	FALSE	FALSE	UKB-b:14177	0.000913252	461880	124227	337653	0.069	NA	Vascular/heart problems diagnosed by doctor: High blood pressure || id:UKB-b:14177	MRC-IEU	2018	0	Binary		Vascular/heart problems diagnosed by doctor: High blood pressure	Vascular/heart problems diagnosed by doctor: High blood pressure || MRC-IEU || 2018	TRUE	mrbase	NA	NA	NA	NA	NA	NA	NA	1001	0.002	4.584e-08	293723	NA	NA	SD (years)	Years of schooling || id:1001	reported	mrbase	TRUE	1001	2	TRUE
rs28420834	A	G	A	G	-0.015	-8.49824e-05	0.4291	0.399131	FALSE	FALSE	FALSE	UKB-b:14177	0.000928922	461880	124227	337653	0.93	NA	Vascular/heart problems diagnosed by doctor: High blood pressure || id:UKB-b:14177	MRC-IEU	2018	0	Binary		Vascular/heart problems diagnosed by doctor: High blood pressure	Vascular/heart problems diagnosed by doctor: High blood pressure || MRC-IEU || 2018	TRUE	mrbase	TRUE	rs28420834	rs4270132	A	G	A	G	1001	0.003	1.549e-09	293723	NA	NA	SD (years)	Years of schooling || id:1001	reported	mrbase	TRUE	1001	2	TRUE
rs28792186	T	C	T	C	-0.025	0.00310718	0.6045	0.606731	FALSE	FALSE	FALSE	UKB-b:14177	0.000930949	461880	124227	337653	0.00084	NA	Vascular/heart problems diagnosed by doctor: High blood pressure || id:UKB-b:14177	MRC-IEU	2018	0	Binary		Vascular/heart problems diagnosed by doctor: High blood pressure	Vascular/heart problems diagnosed by doctor: High blood pressure || MRC-IEU || 2018	TRUE	mrbase	TRUE	rs28792186	rs4576255	C	T	G	T	1001	0.003	6.405e-22	293723	NA	NA	SD (years)	Years of schooling || id:1001	reported	mrbase	TRUE	1001	2	TRUE
rs320700	A	G	A	G	0.016	-0.00152967	0.6343	0.638174	FALSE	FALSE	FALSE	UKB-b:14177	0.000947279	461880	124227	337653	0.11	NA	Vascular/heart problems diagnosed by doctor: High blood pressure || id:UKB-b:14177	MRC-IEU	2018	0	Binary		Vascular/heart problems diagnosed by doctor: High blood pressure	Vascular/heart problems diagnosed by doctor: High blood pressure || MRC-IEU || 2018	TRUE	mrbase	NA	NA	NA	NA	NA	NA	NA	1001	0.003	1.499e-09	293723	NA	NA	SD (years)	Years of schooling || id:1001	reported	mrbase	TRUE	1001	2	TRUE
rs34344888	A	G	A	G	-0.016	0.00114751	0.3974	0.395416	FALSE	FALSE	FALSE	UKB-b:14177	0.000931875	461880	124227	337653	0.22	NA	Vascular/heart problems diagnosed by doctor: High blood pressure || id:UKB-b:14177	MRC-IEU	2018	0	Binary		Vascular/heart problems diagnosed by doctor: High blood pressure	Vascular/heart problems diagnosed by doctor: High blood pressure || MRC-IEU || 2018	TRUE	mrbase	NA	NA	NA	NA	NA	NA	NA	1001	0.003	1.11e-10	293723	NA	NA	SD (years)	Years of schooling || id:1001	reported	mrbase	TRUE	1001	2	TRUE
rs35771425	T	C	T	C	0.019	0.000509674	0.7948	0.780112	FALSE	FALSE	FALSE	UKB-b:14177	0.00109733	461880	124227	337653	0.64	NA	Vascular/heart problems diagnosed by doctor: High blood pressure || id:UKB-b:14177	MRC-IEU	2018	0	Binary		Vascular/heart problems diagnosed by doctor: High blood pressure	Vascular/heart problems diagnosed by doctor: High blood pressure || MRC-IEU || 2018	TRUE	mrbase	NA	NA	NA	NA	NA	NA	NA	1001	0.003	2.615e-10	293723	NA	NA	SD (years)	Years of schooling || id:1001	reported	mrbase	TRUE	1001	2	TRUE
rs4240470	C	G	C	G	0.016	-0.00199781	0.7071	0.703879	FALSE	TRUE	FALSE	UKB-b:14177	0.00099821	461880	124227	337653	0.045	NA	Vascular/heart problems diagnosed by doctor: High blood pressure || id:UKB-b:14177	MRC-IEU	2018	0	Binary		Vascular/heart problems diagnosed by doctor: High blood pressure	Vascular/heart problems diagnosed by doctor: High blood pressure || MRC-IEU || 2018	TRUE	mrbase	NA	NA	NA	NA	NA	NA	NA	1001	0.003	2.634e-09	293723	NA	NA	SD (years)	Years of schooling || id:1001	reported	mrbase	TRUE	1001	2	TRUE
rs4468571	A	G	A	G	-0.014	0.00205551	0.5765	0.560478	FALSE	FALSE	FALSE	UKB-b:14177	0.000915592	461880	124227	337653	0.025	NA	Vascular/heart problems diagnosed by doctor: High blood pressure || id:UKB-b:14177	MRC-IEU	2018	0	Binary		Vascular/heart problems diagnosed by doctor: High blood pressure	Vascular/heart problems diagnosed by doctor: High blood pressure || MRC-IEU || 2018	TRUE	mrbase	NA	NA	NA	NA	NA	NA	NA	1001	0.003	2.587e-08	293723	NA	NA	SD (years)	Years of schooling || id:1001	reported	mrbase	TRUE	1001	2	TRUE
rs4478846	T	C	T	C	0.018	-0.00219876	0.8526	0.835532	FALSE	FALSE	FALSE	UKB-b:14177	0.00122669	461880	124227	337653	0.073	NA	Vascular/heart problems diagnosed by doctor: High blood pressure || id:UKB-b:14177	MRC-IEU	2018	0	Binary		Vascular/heart problems diagnosed by doctor: High blood pressure	Vascular/heart problems diagnosed by doctor: High blood pressure || MRC-IEU || 2018	TRUE	mrbase	NA	NA	NA	NA	NA	NA	NA	1001	0.003	1.933e-08	293723	NA	NA	SD (years)	Years of schooling || id:1001	reported	mrbase	TRUE	1001	2	TRUE
rs4493682	C	G	C	G	0.019	0.00110545	0.2034	0.181564	FALSE	TRUE	FALSE	UKB-b:14177	0.00118025	461880	124227	337653	0.35	NA	Vascular/heart problems diagnosed by doctor: High blood pressure || id:UKB-b:14177	MRC-IEU	2018	0	Binary		Vascular/heart problems diagnosed by doctor: High blood pressure	Vascular/heart problems diagnosed by doctor: High blood pressure || MRC-IEU || 2018	TRUE	mrbase	NA	NA	NA	NA	NA	NA	NA	1001	0.003	2.273e-08	293723	NA	NA	SD (years)	Years of schooling || id:1001	reported	mrbase	TRUE	1001	2	TRUE
rs4863692	T	G	T	G	0.018	-0.00180353	0.334	0.328831	FALSE	FALSE	FALSE	UKB-b:14177	0.000969585	461880	124227	337653	0.063	NA	Vascular/heart problems diagnosed by doctor: High blood pressure || id:UKB-b:14177	MRC-IEU	2018	0	Binary		Vascular/heart problems diagnosed by doctor: High blood pressure	Vascular/heart problems diagnosed by doctor: High blood pressure || MRC-IEU || 2018	TRUE	mrbase	NA	NA	NA	NA	NA	NA	NA	1001	0.003	3.798e-12	293723	NA	NA	SD (years)	Years of schooling || id:1001	reported	mrbase	TRUE	1001	2	TRUE
rs4974424	A	G	A	G	-0.019	0.00206523	0.8265	0.839092	FALSE	FALSE	FALSE	UKB-b:14177	0.0012409	461880	124227	337653	0.096	NA	Vascular/heart problems diagnosed by doctor: High blood pressure || id:UKB-b:14177	MRC-IEU	2018	0	Binary		Vascular/heart problems diagnosed by doctor: High blood pressure	Vascular/heart problems diagnosed by doctor: High blood pressure || MRC-IEU || 2018	TRUE	mrbase	NA	NA	NA	NA	NA	NA	NA	1001	0.003	2.637e-08	293723	NA	NA	SD (years)	Years of schooling || id:1001	reported	mrbase	TRUE	1001	2	TRUE
rs58694847	C	G	C	G	-0.018	-0.000334648	0.3097	0.262288	FALSE	TRUE	FALSE	UKB-b:14177	0.00103949	461880	124227	337653	0.75	NA	Vascular/heart problems diagnosed by doctor: High blood pressure || id:UKB-b:14177	MRC-IEU	2018	0	Binary		Vascular/heart problems diagnosed by doctor: High blood pressure	Vascular/heart problems diagnosed by doctor: High blood pressure || MRC-IEU || 2018	TRUE	mrbase	NA	NA	NA	NA	NA	NA	NA	1001	0.003	7.406e-11	293723	NA	NA	SD (years)	Years of schooling || id:1001	reported	mrbase	TRUE	1001	2	TRUE
rs61160187	A	G	A	G	-0.018	0.000343402	0.6194	0.607577	FALSE	FALSE	FALSE	UKB-b:14177	0.00093336	461880	124227	337653	0.71	NA	Vascular/heart problems diagnosed by doctor: High blood pressure || id:UKB-b:14177	MRC-IEU	2018	0	Binary		Vascular/heart problems diagnosed by doctor: High blood pressure	Vascular/heart problems diagnosed by doctor: High blood pressure || MRC-IEU || 2018	TRUE	mrbase	NA	NA	NA	NA	NA	NA	NA	1001	0.003	5.929e-13	293723	NA	NA	SD (years)	Years of schooling || id:1001	reported	mrbase	TRUE	1001	2	TRUE
rs62100767	A	G	A	G	0.014	0.000880585	0.6007	0.602736	FALSE	FALSE	FALSE	UKB-b:14177	0.000930344	461880	124227	337653	0.34	NA	Vascular/heart problems diagnosed by doctor: High blood pressure || id:UKB-b:14177	MRC-IEU	2018	0	Binary		Vascular/heart problems diagnosed by doctor: High blood pressure	Vascular/heart problems diagnosed by doctor: High blood pressure || MRC-IEU || 2018	TRUE	mrbase	NA	NA	NA	NA	NA	NA	NA	1001	0.003	1.11e-08	293723	NA	NA	SD (years)	Years of schooling || id:1001	reported	mrbase	TRUE	1001	2	TRUE
rs62263923	A	G	A	G	-0.016	0.00236832	0.6437	0.646522	FALSE	FALSE	FALSE	UKB-b:14177	0.000956614	461880	124227	337653	0.013	NA	Vascular/heart problems diagnosed by doctor: High blood pressure || id:UKB-b:14177	MRC-IEU	2018	0	Binary		Vascular/heart problems diagnosed by doctor: High blood pressure	Vascular/heart problems diagnosed by doctor: High blood pressure || MRC-IEU || 2018	TRUE	mrbase	NA	NA	NA	NA	NA	NA	NA	1001	0.003	1.628e-09	293723	NA	NA	SD (years)	Years of schooling || id:1001	reported	mrbase	TRUE	1001	2	TRUE
rs6839705	A	C	A	C	0.017	0.000717687	0.3601	0.341436	FALSE	FALSE	FALSE	UKB-b:14177	0.000958344	461880	124227	337653	0.45	NA	Vascular/heart problems diagnosed by doctor: High blood pressure || id:UKB-b:14177	MRC-IEU	2018	0	Binary		Vascular/heart problems diagnosed by doctor: High blood pressure	Vascular/heart problems diagnosed by doctor: High blood pressure || MRC-IEU || 2018	TRUE	mrbase	NA	NA	NA	NA	NA	NA	NA	1001	0.003	1.715e-11	293723	NA	NA	SD (years)	Years of schooling || id:1001	reported	mrbase	TRUE	1001	2	TRUE
rs6882046	A	G	A	G	-0.021	0.000369955	0.6866	0.731974	FALSE	FALSE	FALSE	UKB-b:14177	0.00103578	461880	124227	337653	0.72	NA	Vascular/heart problems diagnosed by doctor: High blood pressure || id:UKB-b:14177	MRC-IEU	2018	0	Binary		Vascular/heart problems diagnosed by doctor: High blood pressure	Vascular/heart problems diagnosed by doctor: High blood pressure || MRC-IEU || 2018	TRUE	mrbase	NA	NA	NA	NA	NA	NA	NA	1001	0.003	7.921e-14	293723	NA	NA	SD (years)	Years of schooling || id:1001	reported	mrbase	TRUE	1001	2	TRUE
rs7033137	C	G	C	G	0.016	-0.00187881	0.7743	0.742061	FALSE	TRUE	FALSE	UKB-b:14177	0.00104063	461880	124227	337653	0.071	NA	Vascular/heart problems diagnosed by doctor: High blood pressure || id:UKB-b:14177	MRC-IEU	2018	0	Binary		Vascular/heart problems diagnosed by doctor: High blood pressure	Vascular/heart problems diagnosed by doctor: High blood pressure || MRC-IEU || 2018	TRUE	mrbase	TRUE	rs7033137	rs2781530	G	C	T	C	1001	0.003	2.139e-08	293723	NA	NA	SD (years)	Years of schooling || id:1001	reported	mrbase	TRUE	1001	2	TRUE
rs7146434	A	G	A	G	-0.014	0.00122576	0.5653	0.550632	FALSE	FALSE	FALSE	UKB-b:14177	0.000915452	461880	124227	337653	0.18	NA	Vascular/heart problems diagnosed by doctor: High blood pressure || id:UKB-b:14177	MRC-IEU	2018	0	Binary		Vascular/heart problems diagnosed by doctor: High blood pressure	Vascular/heart problems diagnosed by doctor: High blood pressure || MRC-IEU || 2018	TRUE	mrbase	NA	NA	NA	NA	NA	NA	NA	1001	0.002	3.742e-08	293723	NA	NA	SD (years)	Years of schooling || id:1001	reported	mrbase	TRUE	1001	2	TRUE
rs7599488	T	C	T	C	-0.017	0.00102822	0.4254	0.426099	FALSE	FALSE	FALSE	UKB-b:14177	0.000917666	461880	124227	337653	0.26	NA	Vascular/heart problems diagnosed by doctor: High blood pressure || id:UKB-b:14177	MRC-IEU	2018	0	Binary		Vascular/heart problems diagnosed by doctor: High blood pressure	Vascular/heart problems diagnosed by doctor: High blood pressure || MRC-IEU || 2018	TRUE	mrbase	NA	NA	NA	NA	NA	NA	NA	1001	0.002	2.046e-11	293723	NA	NA	SD (years)	Years of schooling || id:1001	reported	mrbase	TRUE	1001	2	TRUE
rs7757476	A	G	A	G	0.02	-0.00117998	0.2313	0.187379	FALSE	FALSE	FALSE	UKB-b:14177	0.00118563	461880	124227	337653	0.32	NA	Vascular/heart problems diagnosed by doctor: High blood pressure || id:UKB-b:14177	MRC-IEU	2018	0	Binary		Vascular/heart problems diagnosed by doctor: High blood pressure	Vascular/heart problems diagnosed by doctor: High blood pressure || MRC-IEU || 2018	TRUE	mrbase	NA	NA	NA	NA	NA	NA	NA	1001	0.003	9.369e-10	293723	NA	NA	SD (years)	Years of schooling || id:1001	reported	mrbase	TRUE	1001	2	TRUE
rs7964899	A	G	A	G	0.017	0.000337732	0.4571	0.433131	FALSE	FALSE	FALSE	UKB-b:14177	0.000917059	461880	124227	337653	0.71	NA	Vascular/heart problems diagnosed by doctor: High blood pressure || id:UKB-b:14177	MRC-IEU	2018	0	Binary		Vascular/heart problems diagnosed by doctor: High blood pressure	Vascular/heart problems diagnosed by doctor: High blood pressure || MRC-IEU || 2018	TRUE	mrbase	NA	NA	NA	NA	NA	NA	NA	1001	0.002	1.992e-11	293723	NA	NA	SD (years)	Years of schooling || id:1001	reported	mrbase	TRUE	1001	2	TRUE
rs9527702	A	G	A	G	0.023	-0.0022528	0.7631	0.723744	FALSE	FALSE	FALSE	UKB-b:14177	0.00101765	461880	124227	337653	0.027	NA	Vascular/heart problems diagnosed by doctor: High blood pressure || id:UKB-b:14177	MRC-IEU	2018	0	Binary		Vascular/heart problems diagnosed by doctor: High blood pressure	Vascular/heart problems diagnosed by doctor: High blood pressure || MRC-IEU || 2018	TRUE	mrbase	NA	NA	NA	NA	NA	NA	NA	1001	0.003	4.989e-17	293723	NA	NA	SD (years)	Years of schooling || id:1001	reported	mrbase	TRUE	1001	2	TRUE
rs9739070	A	G	A	G	0.024	-0.00134804	0.2295	0.204591	FALSE	FALSE	FALSE	UKB-b:14177	0.00112908	461880	124227	337653	0.23	NA	Vascular/heart problems diagnosed by doctor: High blood pressure || id:UKB-b:14177	MRC-IEU	2018	0	Binary		Vascular/heart problems diagnosed by doctor: High blood pressure	Vascular/heart problems diagnosed by doctor: High blood pressure || MRC-IEU || 2018	TRUE	mrbase	NA	NA	NA	NA	NA	NA	NA	1001	0.003	3.954e-16	293723	NA	NA	SD (years)	Years of schooling || id:1001	reported	mrbase	TRUE	1001	2	TRUE

[truncated: 29 more sheets: 9.PolycysticOS, 10.HDL, 11.Triglycerides, 12.MR T2D, 13.MR Sib_T2D, 14.MR Mom_T2D, 15.MR Dad_T2D, 16.MR Physical_activity, 17.MR Overweight, 18.MR High blood pressure, 19.MR Gest_diabetes, 20.MR PolycysticOS, 21.MR HDL, 22.MR Triglycerides, 23. Sib_T2D, 24. Mom_T2D, 25. Dad_T2D, 26. Overweight_T2D, 27. Blood pressure_T2D, 28. HDL_T2D …]
